# Supplementary material for: (2,2′-Bi­pyridine-κ2 N,N′)di­chloridopalladium(II) 1,4-dioxane hemisolvate
Source: Acta Crystallogr Sect E Struct Rep Online. 2014 May 17;70(Pt 6):m218. doi: 10.1107/S1600536814009507 (PMC4051027; doi:10.1107/S1600536814009507)
Supplement: Supplementary file 1 [file e-70-0m218-sup1.cif]

##############################################################################
#                                                                            #
# This CIF contains the data in a paper accepted for publication in          #
# Acta Crystallographica Section E. It conforms to the requirements of       #
# Notes for Authors for Acta Crystallographica Section E, and has been       #
# peer reviewed under the auspices of the IUCr Commission on Journals.       #
#                                                                            #
# Full details of the Crystallographic Information File format               #
# are given in the paper "The Crystallographic Information File (CIF):       #
# a New Standard Archive File for Crystallography" by S. R. Hall, F. H.      #
# Allen and I. D. Brown [Acta Cryst. (1991), A47, 655-685].                  #
#                                                                            #
# The current version of the core CIF dictionary is obtainable from          #
# ftp://ftp.iucr.org/pub/cif_core.dic.                                       #
#                                                                            #
# Software is freely available for graphical display of the structure(s)     #
# in this CIF. For information consult the CIF software page                 #
# http://www.iucr.org/resources/cif/software.                                #
#                                                                            #
# This file may be used for bona fide research purposes within the           #
# scientific community so long as proper attribution is given to the journal # 
# article from which it was obtained.                                        #
#                                                                            #
##############################################################################
data_I
_audit_creation_method     SHELXL-2013
_database_code_depnum_ccdc_archive     'CCDC 999627'
_chemical_name_systematic
;
(2,2'-Bipyridine-\k^2^<i>N</i>,<i>N</i>')dichloridopalladium(II)
1,4-dioxane hemisolvate
;
_chemical_name_common     ?
_chemical_formula_moiety     'C10 H8 Cl2 N2 Pd, 0.5 (C4 H8 O2)'
_chemical_formula_sum     'C12 H12 Cl2 N2 O Pd'
_chemical_formula_iupac     '[Pd Cl (C10 H8 N2)2], 0.5C4 H8 O2'
_chemical_formula_weight     377.54
_chemical_melting_point     ?
_shelx_space_group_comment
;
The symmetry employed for this shelxl refinement is uniquely defined
by the following loop, which should always be used as a source of
symmetry information in preference to the above space-group names.
They are only intended as comments.
;
_space_group_crystal_system     monoclinic
_space_group_name_H-M_alt     'P 21/n'
_space_group_name_Hall     '-P 2yn'
loop_
    _space_group_symop_operation_xyz
    'x, y, z'
    '-x+1/2, y+1/2, -z+1/2'
    '-x, -y, -z'
    'x-1/2, -y-1/2, z-1/2'
_cell_length_a     7.2416(5)
_cell_length_b     14.6215(10)
_cell_length_c     12.9562(9)
_cell_angle_alpha     90
_cell_angle_beta     105.423(2)
_cell_angle_gamma     90
_cell_volume     1322.44(16)
_cell_formula_units_Z     4
_cell_measurement_reflns_used     4271
_cell_measurement_theta_min     2.79
_cell_measurement_theta_max     25.35
_cell_measurement_temperature     298(2)
_exptl_crystal_description     Prism
_exptl_crystal_colour     yellow
_exptl_crystal_size_max     0.395
_exptl_crystal_size_mid     0.070
_exptl_crystal_size_min     0.055
_exptl_crystal_density_diffrn     1.896
_exptl_crystal_density_meas     .
_exptl_crystal_density_method     ?
_exptl_crystal_F_000     744
_exptl_absorpt_coefficient_mu     1.795
_exptl_absorpt_correction_type     multi-scan
_exptl_absorpt_process_details     '(<i>SADABS</i>; Bruker, 2007)'
_shelx_estimated_absorpt_T_min     0.537
_shelx_estimated_absorpt_T_max     0.908
_exptl_absorpt_correction_T_min     0.365
_exptl_absorpt_correction_T_max     0.906
_exptl_special_details     ?
_diffrn_ambient_temperature     298(2)
_diffrn_radiation_type     MoK\a
_diffrn_radiation_wavelength     0.71073
_diffrn_measurement_device_type     'Bruker APEXII CCD area-detector'
_diffrn_measurement_method     '\w scans'
_diffrn_detector_area_resol_mean     0.83
_diffrn_reflns_number     7244
_diffrn_reflns_av_R_equivalents     0.0554
_diffrn_reflns_theta_min     2.786
_diffrn_reflns_theta_max     25.385
_diffrn_reflns_theta_full     25.242
_diffrn_measured_fraction_theta_max     0.990
_diffrn_measured_fraction_theta_full     0.990
_diffrn_reflns_limit_h_min     -8
_diffrn_reflns_limit_h_max     8
_diffrn_reflns_limit_k_min     -17
_diffrn_reflns_limit_k_max     16
_diffrn_reflns_limit_l_min     -14
_diffrn_reflns_limit_l_max     15
_refine_special_details     ?
_reflns_number_total     2414
_reflns_number_gt     1813
_reflns_threshold_expression     I>2\s(I)
_refine_ls_structure_factor_coef     Fsqd
_refine_ls_matrix_type     full
_refine_ls_R_factor_all     0.0685
_refine_ls_R_factor_gt     0.0512
_refine_ls_wR_factor_gt     0.1365
_refine_ls_wR_factor_ref     0.1532
_refine_ls_goodness_of_fit_ref     1.028
_refine_ls_restrained_S_all     1.028
_refine_ls_number_reflns     2414
_refine_ls_number_parameters     163
_refine_ls_number_restraints     0
_refine_ls_hydrogen_treatment     constr
_refine_ls_weighting_scheme     calc
_refine_ls_weighting_details
;
 w=1/[\s^2^(Fo^2^)+(0.0933P)^2^]
 where P=(Fo^2^+2Fc^2^)/3
;
_atom_sites_solution_hydrogens     geom
_atom_sites_solution_primary     ?
_atom_sites_solution_secondary     ?
_refine_ls_shift/su_max     0.000
_refine_ls_shift/su_mean     0.000
_refine_diff_density_max     1.485
_refine_diff_density_min     -1.132
_refine_ls_extinction_method     none
_refine_ls_extinction_coef     .
loop_
    _atom_type_symbol
    _atom_type_description
    _atom_type_scat_dispersion_real
    _atom_type_scat_dispersion_imag
    _atom_type_scat_source
    'C' 'C' 0.0033 0.0016
                         'International Tables Vol C Tables 4.2.6.8 and 6.1.1.4'
    'H' 'H' 0.0000 0.0000
                         'International Tables Vol C Tables 4.2.6.8 and 6.1.1.4'
    'N' 'N' 0.0061 0.0033
                         'International Tables Vol C Tables 4.2.6.8 and 6.1.1.4'
    'O' 'O' 0.0106 0.0060
                         'International Tables Vol C Tables 4.2.6.8 and 6.1.1.4'
    'Cl' 'Cl' 0.1484 0.1585
                         'International Tables Vol C Tables 4.2.6.8 and 6.1.1.4'
    'Pd' 'Pd' -0.9988 1.0072
                         'International Tables Vol C Tables 4.2.6.8 and 6.1.1.4'
_computing_data_collection     'APEX2 (Bruker, 2007)'
_computing_cell_refinement     'SAINT (Bruker, 2007)'
_computing_data_reduction     'SAINT (Bruker, 2007)'
_computing_structure_solution     'SHELXTL (Sheldrick, 2008)'
_computing_structure_refinement     'SHELXL2013 (Sheldrick, 2008)'
_computing_molecular_graphics
                        'ORTEP-3 (Farrugia, 2012) and SHELXTL (Sheldrick, 2008)'
_computing_publication_material
                             'SHELXTL (Sheldrick, 2008) and PLATON (Spek, 2009)'
loop_
    _atom_site_type_symbol
    _atom_site_label
    _atom_site_fract_x
    _atom_site_fract_y
    _atom_site_fract_z
    _atom_site_U_iso_or_equiv
    _atom_site_adp_type
    _atom_site_calc_flag
    _atom_site_occupancy
    _atom_site_disorder_assembly
    _atom_site_disorder_group
    Pd Pd1 0.16709(6) 0.48172(3) -0.14236(4) 0.0377(2) Uani d 1 . .
    Cl Cl1 0.1430(3) 0.56553(14) -0.29371(14) 0.0636(5) Uani d 1 . .
    Cl Cl2 0.0446(3) 0.35687(14) -0.24462(15) 0.0657(5) Uani d 1 . .
    N N1 0.1942(6) 0.4175(3) -0.0003(4) 0.0376(12) Uani d 1 . .
    C C2 0.2757(9) 0.4690(4) 0.0871(5) 0.0387(15) Uani d 1 . .
    C C3 0.3108(10) 0.4325(5) 0.1885(5) 0.0487(16) Uani d 1 . .
    H H3 0.3678 0.4679 0.2481 0.058 Uiso calc 1 . .
    C C4 0.2607(10) 0.3433(5) 0.2008(6) 0.0542(18) Uani d 1 . .
    H H4 0.2840 0.3179 0.2688 0.065 Uiso calc 1 . .
    C C5 0.1779(9) 0.2927(5) 0.1140(5) 0.0512(17) Uani d 1 . .
    H H5 0.1436 0.2324 0.1221 0.061 Uiso calc 1 . .
    C C6 0.1439(9) 0.3305(5) 0.0125(6) 0.0496(16) Uani d 1 . .
    H H6 0.0858 0.2955 -0.0472 0.060 Uiso calc 1 . .
    N N7 0.2849(7) 0.5840(3) -0.0419(4) 0.0401(12) Uani d 1 . .
    C C8 0.3249(8) 0.5628(4) 0.0654(5) 0.0382(14) Uani d 1 . .
    C C9 0.4075(9) 0.6253(5) 0.1418(5) 0.0493(16) Uani d 1 . .
    H H9 0.4329 0.6098 0.2138 0.059 Uiso calc 1 . .
    C C10 0.4534(10) 0.7111(5) 0.1131(6) 0.0587(19) Uani d 1 . .
    H H10 0.5092 0.7541 0.1650 0.070 Uiso calc 1 . .
    C C11 0.4154(10) 0.7319(5) 0.0072(7) 0.059(2) Uani d 1 . .
    H H11 0.4461 0.7894 -0.0139 0.071 Uiso calc 1 . .
    C C12 0.3315(9) 0.6679(4) -0.0688(6) 0.0468(16) Uani d 1 . .
    H H12 0.3064 0.6833 -0.1408 0.056 Uiso calc 1 . .
    O O1 0.4638(7) 0.5658(4) 0.4170(4) 0.0603(13) Uani d 1 . .
    C C13 0.6526(11) 0.5477(6) 0.4826(6) 0.0583(19) Uani d 1 . .
    H H13A 0.6822 0.5899 0.5426 0.070 Uiso calc 1 . .
    H H13B 0.7444 0.5577 0.4413 0.070 Uiso calc 1 . .
    C C14 0.6707(11) 0.4527(6) 0.5235(6) 0.062(2) Uani d 1 . .
    H H14A 0.6504 0.4105 0.4637 0.075 Uiso calc 1 . .
    H H14B 0.7994 0.4432 0.5688 0.075 Uiso calc 1 . .
loop_
    _atom_site_aniso_label
    _atom_site_aniso_U_11
    _atom_site_aniso_U_22
    _atom_site_aniso_U_33
    _atom_site_aniso_U_12
    _atom_site_aniso_U_13
    _atom_site_aniso_U_23
    Pd1 0.0384(3) 0.0347(4) 0.0405(4) 0.00612(19) 0.0114(2) -0.0008(2)
    Cl1 0.0829(13) 0.0635(13) 0.0483(10) 0.0124(10) 0.0241(9) 0.0100(9)
    Cl2 0.0785(12) 0.0538(12) 0.0561(11) -0.0033(9) 0.0025(9) -0.0138(9)
    N1 0.034(2) 0.035(3) 0.047(3) 0.004(2) 0.016(2) 0.000(2)
    C2 0.038(3) 0.036(4) 0.048(4) 0.006(3) 0.023(3) -0.003(3)
    C3 0.053(4) 0.054(5) 0.041(4) 0.000(3) 0.017(3) 0.002(3)
    C4 0.062(4) 0.056(5) 0.050(4) 0.006(3) 0.024(3) 0.008(4)
    C5 0.058(4) 0.034(4) 0.069(5) 0.000(3) 0.029(4) 0.009(4)
    C6 0.048(4) 0.041(4) 0.061(4) 0.001(3) 0.018(3) 0.000(3)
    N7 0.036(3) 0.037(3) 0.051(3) 0.004(2) 0.016(2) -0.002(3)
    C8 0.034(3) 0.033(3) 0.051(4) 0.000(3) 0.019(3) -0.009(3)
    C9 0.054(4) 0.046(4) 0.051(4) -0.002(3) 0.020(3) -0.010(3)
    C10 0.065(4) 0.044(4) 0.070(5) -0.008(3) 0.023(4) -0.025(4)
    C11 0.055(4) 0.025(3) 0.108(6) 0.002(3) 0.043(4) 0.000(4)
    C12 0.051(4) 0.034(4) 0.060(4) 0.003(3) 0.022(3) 0.005(3)
    O1 0.078(3) 0.055(3) 0.052(3) 0.013(3) 0.023(3) 0.013(3)
    C13 0.066(5) 0.058(5) 0.055(4) -0.007(4) 0.022(4) -0.006(4)
    C14 0.062(5) 0.062(5) 0.064(5) 0.008(4) 0.018(4) 0.014(4)
_geom_special_details
;
All e.s.d.'s (except the e.s.d. in the dihedral angle between two l.s. planes)
are estimated using the full covariance matrix. The cell e.s.d.'s are taken
into account individually in the estimation of e.s.d.'s in distances, angles
and torsion angles; correlations between e.s.d.'s in cell parameters are only
used when they are defined by crystal symmetry. An approximate (isotropic)
treatment of cell e.s.d.'s is used for estimating e.s.d.'s involving l.s.
planes.
;
loop_
    _geom_bond_atom_site_label_1
    _geom_bond_atom_site_label_2
    _geom_bond_site_symmetry_2
    _geom_bond_distance
    _geom_bond_publ_flag
    Pd1 N7 . 2.017(5) ?
    Pd1 N1 . 2.029(5) ?
    Pd1 Cl1 . 2.2793(18) ?
    Pd1 Cl2 . 2.2912(19) ?
    N1 C6 . 1.345(8) ?
    N1 C2 . 1.357(8) ?
    C2 C3 . 1.377(9) ?
    C2 C8 . 1.463(9) ?
    C3 C4 . 1.375(10) ?
    C3 H3 . 0.9300 ?
    C4 C5 . 1.346(10) ?
    C4 H4 . 0.9300 ?
    C5 C6 . 1.387(9) ?
    C5 H5 . 0.9300 ?
    C6 H6 . 0.9300 ?
    N7 C12 . 1.344(8) ?
    N7 C8 . 1.377(8) ?
    C8 C9 . 1.363(9) ?
    C9 C10 . 1.374(10) ?
    C9 H9 . 0.9300 ?
    C10 C11 . 1.360(11) ?
    C10 H10 . 0.9300 ?
    C11 C12 . 1.376(9) ?
    C11 H11 . 0.9300 ?
    C12 H12 . 0.9300 ?
    O1 C14 3_666 1.420(8) ?
    O1 C13 . 1.430(9) ?
    C13 C14 . 1.479(11) ?
    C13 H13A . 0.9700 ?
    C13 H13B . 0.9700 ?
    C14 O1 3_666 1.420(8) ?
    C14 H14A . 0.9700 ?
    C14 H14B . 0.9700 ?
loop_
    _geom_angle_atom_site_label_1
    _geom_angle_atom_site_label_2
    _geom_angle_atom_site_label_3
    _geom_angle_site_symmetry_1
    _geom_angle_site_symmetry_3
    _geom_angle
    _geom_angle_publ_flag
    N7 Pd1 N1 . . 80.5(2) ?
    N7 Pd1 Cl1 . . 94.55(16) ?
    N1 Pd1 Cl1 . . 174.96(15) ?
    N7 Pd1 Cl2 . . 175.00(15) ?
    N1 Pd1 Cl2 . . 94.89(15) ?
    Cl1 Pd1 Cl2 . . 90.09(7) ?
    C6 N1 C2 . . 119.6(5) ?
    C6 N1 Pd1 . . 125.8(5) ?
    C2 N1 Pd1 . . 114.6(4) ?
    N1 C2 C3 . . 120.6(6) ?
    N1 C2 C8 . . 115.7(5) ?
    C3 C2 C8 . . 123.7(6) ?
    C4 C3 C2 . . 119.4(6) ?
    C4 C3 H3 . . 120.3 ?
    C2 C3 H3 . . 120.3 ?
    C5 C4 C3 . . 119.8(7) ?
    C5 C4 H4 . . 120.1 ?
    C3 C4 H4 . . 120.1 ?
    C4 C5 C6 . . 120.0(6) ?
    C4 C5 H5 . . 120.0 ?
    C6 C5 H5 . . 120.0 ?
    N1 C6 C5 . . 120.6(6) ?
    N1 C6 H6 . . 119.7 ?
    C5 C6 H6 . . 119.7 ?
    C12 N7 C8 . . 117.8(5) ?
    C12 N7 Pd1 . . 127.0(5) ?
    C8 N7 Pd1 . . 115.1(4) ?
    C9 C8 N7 . . 121.1(6) ?
    C9 C8 C2 . . 124.8(6) ?
    N7 C8 C2 . . 114.1(5) ?
    C8 C9 C10 . . 120.4(7) ?
    C8 C9 H9 . . 119.8 ?
    C10 C9 H9 . . 119.8 ?
    C11 C10 C9 . . 118.5(7) ?
    C11 C10 H10 . . 120.7 ?
    C9 C10 H10 . . 120.7 ?
    C10 C11 C12 . . 120.2(7) ?
    C10 C11 H11 . . 119.9 ?
    C12 C11 H11 . . 119.9 ?
    N7 C12 C11 . . 121.9(6) ?
    N7 C12 H12 . . 119.0 ?
    C11 C12 H12 . . 119.0 ?
    C14 O1 C13 3_666 . 109.1(6) ?
    O1 C13 C14 . . 111.5(6) ?
    O1 C13 H13A . . 109.3 ?
    C14 C13 H13A . . 109.3 ?
    O1 C13 H13B . . 109.3 ?
    C14 C13 H13B . . 109.3 ?
    H13A C13 H13B . . 108.0 ?
    O1 C14 C13 3_666 . 111.4(6) ?
    O1 C14 H14A 3_666 . 109.3 ?
    C13 C14 H14A . . 109.3 ?
    O1 C14 H14B 3_666 . 109.3 ?
    C13 C14 H14B . . 109.3 ?
    H14A C14 H14B . . 108.0 ?
loop_
    _geom_hbond_atom_site_label_D
    _geom_hbond_atom_site_label_H
    _geom_hbond_atom_site_label_A
    _geom_hbond_site_symmetry_A
    _geom_hbond_distance_DH
    _geom_hbond_distance_HA
    _geom_hbond_distance_DA
    _geom_hbond_angle_DHA
    C3 H3 O1 . 0.93 2.55 3.471(9) 170
    C5 H5 O1 2_545 0.93 2.57 3.464(8) 163
    C9 H9 O1 . 0.93 2.66 3.587(8) 174
    C6 H6 Cl2 . 0.93 2.65 3.239(7) 122
    C12 H12 Cl1 . 0.93 2.65 3.238(7) 122
_shelx_hkl_checksum     3502
_shelx_hkl_file
;
   1   0   0 -0.7585 0.58514   2
   1   0   0 -1.0168 0.60419   1
   1   0   0 -2.4290 0.43121   1
  -1   0   0 -2.1595 0.45872   2
   2   0   0 1798.21 104.061   1
   2   0   0 1776.08 104.051   1
  -2   0   0 1829.58 95.2659   2
   2   0   0 1846.19 95.2899   2
   3   0   0 -0.3242 0.84227   1
  -3   0   0 0.39382 1.13480   2
   4   0   0 334.044 22.3650   1
  -4   0   0 342.162 20.5669   2
  -5   0   0 1.37375 1.54489   2
   5   0   0 -2.3392 1.16745   1
   6   0   0 570.548 37.6528   1
   7   0   0 1.33776 2.11653   1
   8   0   0 69.2390 9.65966   1
   0  -1   0 -7.6044 0.28616   3
   0  -1   0 -7.7522 0.16717   1
   0   1   0 -7.9543 0.29487   3
   0   1   0 -7.7419 0.15777   1
  -1  -1   0 550.489 29.6171   2
  -1  -1   0 567.431 32.5741   1
   1  -1   0 547.644 32.1023   1
   1   1   0 558.453 29.6231   2
   1   1   0 531.877 32.4983   1
  -1   1   0 571.265 32.1357   1
  -2  -1   0 1327.90 68.7794   2
   2  -1   0 1257.40 74.8283   1
   2  -1   0 1329.72 74.9597   1
   2   1   0 1282.87 75.3197   1
   2   1   0 1301.32 68.7438   2
   3  -1   0 1140.98 67.5145   1
  -3  -1   0 1184.90 62.1095   2
   3   1   0 1149.36 67.9608   1
  -3   1   0 1139.53 62.0781   2
   4  -1   0 11.8258 2.61766   1
  -4  -1   0 9.54014 2.35884   2
   4   1   0 12.0173 2.72933   1
  -5  -1   0 49.8539 5.54500   2
   5  -1   0 49.8733 5.94152   1
   5   1   0 50.0072 6.25668   1
   6  -1   0 32.8133 5.25288   1
  -6  -1   0 25.8252 4.60515   2
   6   1   0 25.9388 5.07064   1
   7  -1   0 95.5704 10.2833   1
   7   1   0 85.1210 10.3419   1
   8  -1   0 5.04869 3.81482   1
   8   1   0 5.06986 4.21837   1
   0  -2   0 5100.26 294.291   1
   0  -2   0 5038.52 346.046   3
   0   2   0 5459.90 294.438   1
   1  -2   0 86.1048 5.53703   1
  -1  -2   0 81.2800 5.51928   2
   1  -2   0 96.3074 7.77457   3
  -1  -2   0 90.7844 6.31474   1
  -1   2   0 84.8807 5.53607   1
   1   2   0 86.2858 5.56641   2
   1   2   0 87.3751 6.27591   1
  -1   2   0 97.3816 7.68204   3
   2  -2   0 1850.57 110.720   1
  -2  -2   0 1997.92 101.902   2
   2   2   0 1977.45 101.897   2
  -2   2   0 1956.87 110.814   1
   2   2   0 1916.10 111.662   1
   3  -2   0 23.2356 2.94861   1
  -3  -2   0 19.2282 2.87422   2
   3   2   0 21.6201 3.38614   1
   4  -2   0 237.735 16.8572   1
  -4  -2   0 262.243 16.1262   2
   4   2   0 250.058 17.7904   1
   5  -2   0 -0.1846 0.96658   1
  -5  -2   0 2.92946 1.88848   2
   5   2   0 0.22771 1.68015   1
  -6  -2   0 441.261 27.8258   2
   6  -2   0 447.497 30.1237   1
   6   2   0 455.402 31.2467   1
  -7  -2   0 8.73238 3.27637   2
   7  -2   0 12.7291 4.32127   1
   7   2   0 9.91323 4.21132   1
   8   2   0 27.8119 6.90568   1
   0  -3   0 -0.6357 0.50680   1
   0  -3   0 0.02535 1.09342   3
   0   3   0 0.13649 0.81655   1
   0   3   0 0.23226 1.29857   3
  -1  -3   0 88.1804 5.97449   2
   1  -3   0 92.0235 9.40077   3
  -1  -3   0 91.6178 6.68658   1
   1   3   0 90.5149 6.02062   2
   1   3   0 96.2652 6.75849   1
  -1   3   0 92.2029 5.76964   1
  -2  -3   0 28.7152 2.94675   2
   2  -3   0 25.3118 3.89942   3
   2  -3   0 24.3159 2.40190   1
  -2   3   0 25.3866 2.50131   1
   2   3   0 25.7815 3.36251   1
  -3  -3   0 1349.98 72.1677   2
   3  -3   0 1382.44 78.0758   1
   3   3   0 1304.51 79.2708   1
  -4  -3   0 34.4778 4.23683   2
   4  -3   0 36.0290 4.16843   1
   4   3   0 27.0336 4.48006   1
  -5  -3   0 62.3956 6.29131   2
   5  -3   0 49.0635 5.86316   1
   5   3   0 52.6422 6.87451   1
  -6  -3   0 29.1951 5.06303   2
   6  -3   0 30.0537 4.81176   1
   6   3   0 31.6615 5.91534   1
   7  -3   0 46.5778 6.76594   1
  -7  -3   0 38.4145 6.01685   2
   7   3   0 35.7330 6.88477   1
  -8  -3   0 -0.3691 3.52211   2
   8   3   0 0.32272 3.25841   1
   0  -4   0 631.198 36.9961   1
   0  -4   0 615.769 45.0225   3
   0   4   0 654.896 37.5566   1
   1  -4   0 -0.5371 0.57228   1
  -1  -4   0 0.51277 0.88331   2
   1  -4   0 0.98573 2.11319   3
  -1  -4   0 0.81765 1.12362   3
   1   4   0 -0.5435 0.55927   2
   1   4   0 0.74853 1.01547   1
  -1   4   0 1.77303 1.00720   1
   2  -4   0 548.051 38.4788   3
  -2  -4   0 497.774 28.5606   2
   2  -4   0 508.266 30.1486   1
  -2   4   0 519.328 30.1575   1
   2   4   0 510.560 31.7172   1
  -3  -4   0 35.7850 4.16209   2
   3  -4   0 40.7323 8.73080   3
  -3   4   0 45.5583 4.03969   1
   3   4   0 45.8920 5.48309   1
   4  -4   0 225.608 14.8514   1
   4  -4   0 211.003 18.9100   3
  -4  -4   0 221.517 14.5350   2
   4   4   0 207.225 16.1979   1
   5  -4   0 40.9752 5.03152   1
  -5  -4   0 48.8375 5.58991   2
   5   4   0 43.8095 6.22137   1
  -6  -4   0 224.812 16.6608   2
   6  -4   0 231.197 17.2847   1
   6   4   0 242.949 19.3731   1
  -7  -4   0 15.2096 4.55726   2
   7  -4   0 16.8569 6.62031   3
   7   4   0 15.5136 5.42516   1
   8  -4   0 20.9286 7.95495   3
  -8  -4   0 31.6066 6.89987   2
   8   4   0 18.1980 6.41022   1
   0  -5   0 -0.1072 0.64350   1
   0  -5   0 0.10709 1.60040   3
   0   5   0 -0.9845 0.99244   1
  -1  -5   0 230.369 18.0035   3
  -1  -5   0 216.821 13.7905   2
   1  -5   0 229.529 14.6000   1
   1   5   0 247.876 15.2150   1
  -2  -5   0 13.5038 2.32239   2
   2  -5   0 6.56406 1.86688   1
   2  -5   0 10.4678 4.20759   3
   2   5   0 7.78032 2.37553   1
  -2   5   0 12.6090 1.53207   1
   3  -5   0 770.889 47.0121   1
  -3  -5   0 816.439 44.5909   2
   3  -5   0 832.882 58.9498   3
   3   5   0 789.270 49.2808   1
  -3   5   0 826.954 47.1436   1
   4  -5   0 187.547 17.2318   3
   4  -5   0 177.688 12.3836   1
  -4  -5   0 182.673 12.5784   2
   4   5   0 165.076 14.0883   1
  -5  -5   0 100.209 8.70901   2
   5  -5   0 96.1674 11.6973   3
   5  -5   0 92.3747 8.17286   1
   5   5   0 94.3970 10.0248   1
   6  -5   0 0.53293 2.68098   3
   6  -5   0 -0.9731 1.49437   1
  -6  -5   0 -1.4217 2.00885   2
   6   5   0 3.11387 2.46224   1
  -7  -5   0 22.9414 5.48122   2
   7  -5   0 20.9778 6.51393   3
   7   5   0 12.2724 4.83944   1
   8  -5   0 4.98863 5.28298   3
  -8  -5   0 15.9791 5.81912   2
   8   5   0 11.8057 5.42253   1
   0  -6   0 238.465 14.8981   1
   0  -6   0 233.941 19.5450   3
   0   6   0 220.163 15.8084   1
  -1  -6   0 365.658 27.3856   3
  -1  -6   0 350.600 21.1496   2
   1  -6   0 386.530 21.9758   1
   1   6   0 348.313 22.8375   1
   2  -6   0 35.4980 11.0927   3
  -2  -6   0 51.5620 5.71266   2
   2   6   0 77.1042 7.37525   1
  -2   6   0 63.5057 4.48390   1
   3  -6   0 85.1879 11.0750   3
  -3  -6   0 80.4710 6.87306   2
   3  -6   0 77.3871 6.55669   1
   3   6   0 83.9787 8.03394   1
  -3   6   0 93.7475 6.28090   1
   4  -6   0 28.8338 7.01906   3
   4  -6   0 30.0235 3.59519   1
  -4  -6   0 34.6862 4.29477   2
   4   6   0 22.3464 4.68553   1
  -5  -6   0 220.944 15.1483   2
   5  -6   0 198.222 14.4059   1
   5  -6   0 210.285 20.6007   3
   5   6   0 199.585 16.8870   1
   6  -6   0 95.1243 12.8986   3
  -6  -6   0 96.6973 9.29207   2
   6   6   0 90.0578 10.6731   1
   7  -6   0 16.0326 6.66203   3
  -7  -6   0 12.9780 4.32516   2
   7   6   0 17.2990 6.12149   1
   0  -7   0 -4.8452 3.28241   3
   0   7   0 -0.6047 2.16288   1
  -1  -7   0 628.035 35.6754   2
   1  -7   0 522.094 50.8968   3
   1  -7   0 683.753 37.2673   1
  -1  -7   0 647.990 45.9994   3
   1   7   0 626.327 38.6379   1
  -2  -7   0 303.830 19.5340   2
  -2   7   0 316.520 19.3006   1
   2   7   0 356.298 21.9347   1
  -3  -7   0 59.7813 5.79795   2
   3  -7   0 62.8360 10.5708   3
  -3   7   0 59.4931 4.66046   1
   3   7   0 60.0705 6.71412   1
   4  -7   0 224.509 22.6093   3
   4  -7   0 231.845 14.8170   1
  -4  -7   0 222.467 15.3067   2
   4   7   0 219.295 17.4842   1
   5  -7   0 91.1773 13.8262   3
  -5  -7   0 106.749 9.29656   2
   5   7   0 98.6004 10.9086   1
   6  -7   0 4.61532 4.03231   3
  -6  -7   0 0.30307 2.14671   2
   6   7   0 3.16598 3.54157   1
   7  -7   0 1.79562 4.25944   3
  -7  -7   0 3.74707 3.08880   2
   7   7   0 5.40559 4.09950   1
   0  -8   0 9.76744 4.18955   3
   0   8   0 7.22390 3.23630   1
  -1  -8   0 945.576 64.0391   3
   1  -8   0 931.761 52.1961   1
  -1  -8   0 919.892 49.7661   2
   1  -8   0 778.213 67.6019   3
   1   8   0 860.468 53.7829   1
  -2  -8   0 11.2856 2.95651   2
   2  -8   0 13.7143 2.03039   1
   2  -8   0 10.6192 5.88885   3
   2   8   0 11.6555 2.95138   1
  -2   8   0 13.0329 1.75127   1
   3  -8   0 14.6194 7.22977   3
  -3  -8   0 18.2392 3.76060   2
  -3   8   0 24.2348 2.48406   1
   3   8   0 21.3191 4.18639   1
   4  -8   0 3.65741 4.56173   3
  -4  -8   0 -1.1885 1.11058   2
   4   8   0 -0.4938 2.05003   1
  -5  -8   0 35.8111 5.21356   2
   5  -8   0 37.3367 9.07401   3
   5   8   0 32.8574 6.36083   1
   6  -8   0 7.39339 5.69301   3
  -6  -8   0 3.77741 2.79467   2
   6   8   0 5.25456 3.57785   1
  -7  -8   0 36.1130 6.70796   2
   7  -8   0 27.9737 10.4149   3
   7   8   0 29.1746 6.95988   1
   0  -9   0 2.38424 2.51223   3
   0   9   0 1.24278 2.29641   1
   1  -9   0 8.24261 5.50892   3
  -1  -9   0 9.01427 2.89319   2
  -1  -9   0 14.5108 4.22676   3
   1   9   0 10.9601 3.45674   1
   2  -9   0 486.349 27.7680   1
  -2  -9   0 490.081 28.1519   2
   2   9   0 458.540 30.4408   1
  -2   9   0 438.359 27.5171   1
  -3  -9   0 219.229 14.8331   2
  -3   9   0 205.178 13.2404   1
   3   9   0 217.303 16.6634   1
  -4  -9   0 48.4485 5.99019   2
   4  -9   0 35.8287 10.1181   3
   4   9   0 48.6025 7.02864   1
   5  -9   0 134.958 18.9813   3
  -5  -9   0 121.229 10.8512   2
   5   9   0 136.650 13.5015   1
   6  -9   0 14.3741 7.60089   3
  -6  -9   0 9.28047 3.53276   2
   6   9   0 3.12467 3.66085   1
  -7  -9   0 3.04107 3.80206   2
   7  -9   0 3.24446 6.36151   3
   7   9   0 1.97874 3.98934   1
   0 -10   0 20.1737 6.05831   3
   0 -10   0 20.6302 5.11220   2
   1 -10   0 682.742 53.1049   3
  -1 -10   0 661.954 48.8527   3
  -1 -10   0 637.083 37.9800   2
   1  10   0 606.773 41.4389   1
   2 -10   0 32.0802 11.5007   3
  -2 -10   0 64.2500 6.67505   2
  -2  10   0 57.6432 4.63081   1
   2  10   0 67.1972 7.36415   1
   3 -10   0 1.32802 5.96260   3
  -3 -10   0 0.71492 1.70912   2
   3  10   0 -0.9199 1.99685   1
   4 -10   0 0.32626 3.59357   3
  -4 -10   0 -0.6314 1.88954   2
   4  10   0 0.24427 1.88119   1
   5 -10   0 120.511 19.8824   3
  -5 -10   0 141.741 12.1473   2
   5  10   0 156.685 14.9047   1
  -6 -10   0 19.4687 5.01506   2
   6 -10   0 20.8874 10.3444   3
   6  10   0 15.8991 6.16187   1
   0 -11   0 0.32524 2.37213   2
   0 -11   0 0.38526 3.49000   3
   0  11   0 -1.8650 2.13877   1
  -1 -11   0 2.16101 3.25263   3
   1 -11   0 13.2462 6.79411   3
  -1 -11   0 6.22023 3.29703   2
   1  11   0 8.46350 3.63938   1
  -1  11   0 0.10052 2.64091   1
   2 -11   0 332.602 35.9337   3
  -2 -11   0 370.268 23.3708   2
   2  11   0 348.700 25.5652   1
  -3 -11   0 108.983 10.1760   2
   3  11   0 110.567 11.7301   1
  -4 -11   0 171.711 13.6115   2
   4  11   0 166.313 15.7072   1
   5 -11   0 1.63607 5.25231   3
  -5 -11   0 0.54867 2.23503   2
   5  11   0 6.94457 3.98768   1
  -6 -11   0 10.9186 4.26010   2
   6 -11   0 4.33557 6.48375   3
   6  11   0 10.5834 5.18909   1
   0 -12   0 40.7169 7.50801   2
   0 -12   0 56.7766 9.97460   3
   1 -12   0 501.062 43.3160   3
  -1 -12   0 495.901 40.1955   3
  -1 -12   0 489.892 31.4788   2
   2 -12   0 80.6537 19.4165   3
  -2 -12   0 52.4018 7.85440   2
   2  12   0 75.3150 10.4527   1
  -3 -12   0 -1.2431 3.40888   2
   3 -12   0 -2.3827 6.04996   3
   3  12   0 5.20644 3.77513   1
  -4 -12   0 2.79018 2.34366   2
   4 -12   0 -3.7439 4.04416   3
   4  12   0 -2.5776 2.78583   1
  -5 -12   0 172.495 14.8348   2
   5  12   0 182.000 17.8709   1
   6 -12   0 2.91444 6.20136   3
  -6 -12   0 9.67401 4.68395   2
   6  12   0 4.00021 4.18996   1
   0 -13   0 1.88539 3.68001   3
   0 -13   0 5.20545 4.46504   2
   0  13   0 -0.5604 3.00281   1
  -1 -13   0 9.48487 4.57310   2
  -1 -13   0 12.8423 5.56126   3
   1 -13   0 18.4267 8.53797   3
   1  13   0 0.60066 3.38624   1
   2 -13   0 265.500 33.0852   3
  -2 -13   0 266.075 19.7092   2
   2  13   0 246.813 22.1613   1
   3 -13   0 1.10414 6.95291   3
  -3 -13   0 0.25413 3.37569   2
   3  13   0 4.91384 4.83532   1
  -4 -13   0 243.194 18.6525   2
   4  13   0 249.758 22.0026   1
  -5 -13   0 5.02382 3.27359   2
   5 -13   0 1.03750 7.01649   3
   5  13   0 5.35850 4.79352   1
   0 -14   0 103.442 15.5850   3
   0 -14   0 102.006 12.7498   2
  -1 -14   0 275.831 26.6739   3
  -1 -14   0 264.308 21.3821   2
   1 -14   0 266.670 29.1713   3
   2 -14   0 2.93615 9.59052   3
  -2 -14   0 3.22951 4.00532   2
   2  14   0 3.05545 4.38242   1
   3 -14   0 -0.1802 7.48018   3
  -3 -14   0 2.48830 3.26781   2
   3  14   0 -1.4950 3.20317   1
  -4 -14   0 2.63616 3.47666   2
   4 -14   0 3.62330 9.86722   3
   4  14   0 4.93675 5.34348   1
   5 -14   0 33.0756 15.2567   3
  -5 -14   0 64.0008 9.74786   2
   5  14   0 66.0516 11.3314   1
   0 -15   0 -0.8009 4.47035   3
   0 -15   0 -4.4029 4.53435   2
  -1 -15   0 3.97007 4.87765   3
  -1 -15   0 1.87294 4.38771   2
   1 -15   0 -3.1392 3.99972   2
   1 -15   0 2.90610 5.64430   3
   2 -15   0 190.110 25.5869   3
  -2 -15   0 191.906 17.1166   2
   3 -15   0 -2.6757 8.94838   3
  -3 -15   0 -4.1739 4.09668   2
   3  15   0 2.39708 5.12880   1
  -4 -15   0 62.7907 9.87721   2
   4 -15   0 55.0204 18.7130   3
   4  15   0 92.7925 14.0958   1
   0 -16   0 10.3336 7.07813   3
   0 -16   0 7.28554 6.90620   2
   1 -16   0 146.952 21.9643   3
  -1 -16   0 136.267 19.0731   3
  -1 -16   0 149.897 17.1145   2
   1 -16   0 144.520 17.9846   2
   2 -16   0 -0.3114 7.85464   3
  -2 -16   0 1.56413 4.93618   2
  -3 -16   0 4.33575 4.42097   2
   3 -16   0 1.88454 7.52591   3
   3  16   0 -3.1633 5.06676   1
   0 -17   0 1.41753 5.60925   3
   0 -17   0 -6.2510 5.07707   2
   1 -17   0 43.6911 11.2023   2
  -1 -17   0 32.0545 10.4941   3
   1 -17   0 31.2438 11.5936   3
  -1 -17   0 24.9604 8.45778   2
   2 -17   0 58.5853 15.8879   3
  -2 -17   0 57.4678 11.8923   2
   8   0  -1 -2.2063 2.66178   1
   7   0  -1 6.10649 3.55385   1
   6   0  -1 -1.6124 1.23326   1
   5   0  -1 834.273 51.6320   1
  -4   0   1 -1.2468 0.78658   2
   4   0  -1 -0.4657 0.92069   1
  -3   0   1 1458.23 76.6468   2
  -3   0   1 1429.12 84.1080   1
   2   0  -1 -0.3443 0.59930   2
  -2   0   1 -1.5138 0.64742   2
  -2   0   1 -0.5031 0.99380   1
  -1   0   1 346.938 19.8884   1
   1   0  -1 317.925 19.7556   1
   1   0  -1 327.543 17.7626   2
   0   0   1 0.03081 0.20368   3
   0   0  -1 -0.5735 0.41041   1
   0   0  -1 0.03961 0.13864   2
   0   0   1 0.41298 0.47634   1
   0   0   1 0.09161 0.17805   2
   1   0   1 2520.21 139.325   1
  -1   0  -1 2382.08 139.279   1
   1   0   1 2442.96 127.637   2
  -2   0  -1 -0.5676 0.84026   2
   2   0   1 -0.1330 0.69628   1
  -3   0  -1 156.525 10.6198   2
   3   0   1 156.783 11.2766   1
  -4   0  -1 -0.3721 1.18146   2
   4   0   1 0.51447 1.16177   1
   5   0   1 85.8533 8.41669   1
  -5   0  -1 84.8115 8.01656   2
   6   0   1 0.57342 1.88252   1
  -6   0  -1 -2.7194 1.45312   2
   7   0   1 276.288 21.7048   1
   8   0   1 -2.2557 2.73446   1
   8  -1  -1 177.257 16.2874   1
   8   1  -1 158.100 16.1365   1
   7  -1  -1 -1.3587 2.12460   1
   7   1  -1 -0.2770 2.23583   1
   6  -1  -1 82.2624 8.70631   1
  -6  -1   1 74.5464 7.67795   2
   6   1  -1 85.0212 9.12750   1
   5  -1  -1 1.08013 1.37568   1
  -5  -1   1 1.66255 1.59526   2
   5   1  -1 1.78266 1.61877   1
  -4  -1   1 229.281 14.1511   2
   4  -1  -1 218.952 15.6519   1
   4   1  -1 215.249 15.8877   1
  -3  -1   1 4.82052 1.53961   2
   3   1  -1 3.57210 1.69195   1
  -3   1   1 4.31543 1.59105   1
   2  -1  -1 9267.25 534.378   1
  -2  -1   1 8994.10 488.655   2
   2  -1  -1 9999.99 488.965   2
  -2  -1   1 9534.11 534.830   1
   2   1  -1 9293.04 488.710   2
  -2   1   1 9512.24 534.537   1
   1  -1  -1 67.1860 4.72420   1
  -1  -1   1 64.3980 4.87555   1
  -1  -1   1 67.0775 4.02173   2
  -1   1   1 65.0950 4.78277   1
   1   1  -1 64.5315 3.97828   2
  -1  -1  -1 5.56829 1.35058   2
  -1  -1  -1 6.59438 1.57603   1
   1  -1   1 5.59062 1.09014   1
   1  -1   1 6.13807 1.37228   2
   1   1   1 5.46002 1.33561   1
  -1   1  -1 2.97488 0.95953   1
  -1   1  -1 7.53440 1.41443   2
   1   1   1 5.66764 1.35123   2
  -2  -1  -1 701.867 38.0117   2
   2  -1   1 712.502 41.0043   1
  -2   1  -1 689.087 40.9696   1
  -2   1  -1 707.329 38.0383   2
   2   1   1 679.672 41.4389   1
  -3  -1  -1 46.5047 4.70559   2
   3  -1   1 54.0418 4.87403   1
   3   1   1 49.8096 5.15499   1
  -3   1  -1 46.2188 4.70380   2
  -4  -1  -1 616.380 34.7538   2
   4  -1   1 604.225 37.3418   1
  -4   1  -1 588.394 34.6586   2
   4   1   1 607.241 37.8671   1
  -5  -1  -1 53.9596 6.02402   2
   5  -1   1 50.0844 5.98239   1
   5   1   1 54.3374 6.55814   1
  -6  -1  -1 161.909 12.7518   2
   6  -1   1 154.984 13.2333   1
   6   1   1 143.249 13.2569   1
  -7  -1  -1 5.04840 2.82497   2
   7  -1   1 -0.2354 2.37165   1
   7   1   1 5.50002 3.44937   1
   8  -1   1 5.05663 3.27204   1
   8   1   1 10.1833 5.00108   1
   8  -2  -1 -0.0812 2.51766   1
   8   2  -1 -1.9694 2.52446   1
   7  -2  -1 17.8769 4.45005   1
  -7  -2   1 14.3423 4.22338   2
   7   2  -1 17.8908 5.45476   1
   6  -2  -1 2.51471 2.11898   1
  -6  -2   1 1.30459 1.70860   2
   6   2  -1 0.95284 2.27606   1
  -5  -2   1 669.378 38.1521   2
   5  -2  -1 665.922 41.7071   1
   5   2  -1 663.678 42.4922   1
  -4  -2   1 130.922 9.39614   2
   4   2  -1 129.313 10.8379   1
  -3  -2   1 361.437 20.6059   2
  -3   2   1 354.692 22.4717   1
   3   2  -1 361.241 23.2420   1
  -2  -2   1 3717.10 188.320   2
   2  -2  -1 3534.66 205.805   1
   2   2  -1 3547.62 206.521   1
   2   2  -1 3630.47 188.272   2
  -2   2   1 3657.58 205.917   1
   1  -2  -1 153.487 11.3436   3
  -1  -2   1 142.407 9.52051   1
  -1  -2   1 131.625 11.0946   3
   1  -2  -1 153.811 9.63548   1
  -1  -2   1 141.853 8.31831   2
   1   2  -1 144.143 8.32396   2
   1   2  -1 143.225 11.2455   3
   1   2  -1 146.990 9.53994   1
  -1   2   1 175.931 11.2262   3
  -1   2   1 142.830 9.27124   1
   0  -2  -1 91.1209 5.67915   2
   0  -2  -1 97.4611 6.96648   3
   0  -2   1 92.4993 5.60893   1
   0  -2  -1 72.5422 6.78978   1
   0   2   1 96.0183 6.99746   3
   0   2   1 92.8082 5.70928   2
  -1  -2  -1 5083.55 275.476   1
   1  -2   1 5198.03 323.575   3
  -1  -2  -1 4657.83 251.746   2
   1  -2   1 4719.15 274.218   1
   1   2   1 4804.52 251.802   2
   1   2   1 4619.07 275.282   1
   2  -2   1 1.76208 0.90590   1
   2  -2   1 0.68953 0.71256   1
  -2  -2  -1 1.42644 1.11888   2
   2   2   1 0.29702 1.07209   1
   3  -2   1 231.387 15.1168   1
  -3  -2  -1 232.944 14.6196   2
   3   2   1 229.603 16.0308   1
   4  -2   1 182.883 13.0142   1
  -4  -2  -1 178.806 12.6399   2
   4   2   1 178.531 13.8423   1
  -5  -2  -1 173.909 12.8045   2
   5  -2   1 175.426 13.2141   1
   5   2   1 157.842 13.7033   1
   6  -2   1 -1.6027 1.32332   1
  -6  -2  -1 2.07271 2.14143   2
   6   2   1 1.74929 2.06425   1
  -7  -2  -1 144.359 12.7925   2
   7  -2   1 130.116 12.7226   1
   7   2   1 136.807 13.8072   1
  -8  -2  -1 4.69050 4.19242   2
   8   2   1 8.29039 4.52667   1
  -8  -3   1 75.6573 9.27682   2
   8   3  -1 83.8056 11.1969   1
   7  -3  -1 0.20068 2.00513   1
  -7  -3   1 7.40628 3.07824   2
   7   3  -1 3.39957 3.25269   1
   6  -3  -1 127.974 11.0864   1
  -6  -3   1 124.286 10.1109   2
   6   3  -1 97.9085 11.2161   1
  -5  -3   1 25.8881 4.00968   2
   5  -3  -1 25.7570 4.10694   1
   5   3  -1 24.4512 4.61678   1
  -4  -3   1 850.235 46.6492   2
  -4   3   1 827.530 50.6234   1
   4   3  -1 860.994 51.9992   1
  -3  -3   1 11.4314 2.15809   2
  -3   3   1 12.4127 2.33584   1
   3   3  -1 11.1714 2.62150   1
   2  -3  -1 2076.74 130.193   3
  -2  -3   1 1914.20 100.923   2
   2  -3  -1 1833.11 110.018   1
  -2   3   1 1964.79 110.175   1
   2   3  -1 1899.27 100.885   2
   2   3  -1 1861.21 110.970   1
  -1  -3   1 293.414 17.6267   2
  -1  -3   1 310.641 23.2286   3
   1   3  -1 308.545 19.6314   1
  -1   3   1 345.430 19.9570   1
   1   3  -1 318.494 19.6937   1
   1   3  -1 316.274 17.7865   2
  -1   3   1 377.468 24.3668   3
   0  -3  -1 0.41408 0.83945   2
   0  -3  -1 0.56061 1.28932   1
   0  -3  -1 0.73831 0.92573   3
   0  -3   1 0.29409 1.87966   3
   0   3  -1 0.62117 0.61072   1
   0   3   1 0.64565 1.07019   3
   0   3   1 -0.4544 1.23667   1
  -1  -3  -1 81.6352 5.95613   2
   1  -3   1 94.4843 9.49970   3
   1   3   1 88.1811 6.83681   1
   1   3   1 89.4537 6.11323   2
   2  -3   1 181.775 11.4357   1
   2  -3   1 186.925 11.5027   1
  -2  -3  -1 179.560 11.6290   2
   2  -3   1 190.537 15.5266   3
   2   3   1 188.693 12.9536   1
   3  -3   1 62.8320 5.40593   1
  -3  -3  -1 66.7829 5.90529   2
   3   3   1 71.1191 7.02992   1
  -4  -3  -1 1015.39 56.1129   2
   4  -3   1 1018.03 60.0611   1
   4   3   1 1007.63 61.5434   1
   5  -3   1 62.2761 6.57778   1
  -5  -3  -1 70.1229 7.12786   2
   5   3   1 70.7199 7.91747   1
  -6  -3  -1 30.0635 5.20268   2
   6  -3   1 25.7939 4.54277   1
   6   3   1 21.0043 5.05095   1
  -7  -3  -1 12.1828 4.40081   2
   7   3   1 14.5684 5.28785   1
  -8  -3  -1 9.70794 4.63567   2
   8   3   1 8.88441 4.61188   1
  -8  -4   1 3.26113 3.38069   2
   8  -4  -1 3.29846 3.86874   3
   8   4  -1 0.43832 3.01298   1
  -7  -4   1 0.11885 1.92178   2
   7  -4  -1 4.53327 2.42824   1
   7   4  -1 2.69644 3.09157   1
   6  -4  -1 28.0645 4.74868   1
  -6  -4   1 20.3501 4.23539   2
   6   4  -1 24.4505 5.39975   1
   5  -4  -1 602.846 37.2623   1
  -5  -4   1 581.140 34.3968   2
   5   4  -1 591.110 38.8101   1
  -4  -4   1 208.701 13.4753   2
   4  -4  -1 211.215 17.7905   3
   4   4  -1 184.433 15.1598   1
  -4   4   1 204.806 14.0453   1
   3  -4  -1 366.718 28.2651   3
  -3  -4   1 338.981 20.5949   2
  -3   4   1 375.480 22.2092   1
   3   4  -1 341.596 23.3324   1
  -2  -4   1 15.9236 2.23958   2
   2  -4  -1 13.8178 2.20341   1
   2  -4  -1 12.8787 3.27669   3
  -2   4   1 13.9974 2.01167   1
   2   4  -1 15.5114 2.76462   1
  -1  -4   1 191.449 11.3293   2
  -1  -4   1 202.875 15.1827   3
   1   4  -1 200.095 12.5510   1
  -1   4   1 166.783 13.3117   1
   0  -4  -1 0.32655 1.07394   2
   0  -4   1 0.08510 0.74182   1
   0  -4   1 -1.3839 1.66074   3
   0  -4  -1 -0.4759 0.95749   1
   0  -4  -1 -0.4676 0.87071   3
   0   4  -1 -0.7137 0.55488   1
   0   4   1 -0.7736 1.26300   1
   1  -4   1 835.136 71.1390   3
  -1  -4  -1 1042.80 53.6302   2
   1   4   1 1101.27 59.0250   1
   2  -4   1 279.034 21.9210   3
   2  -4   1 264.317 15.5795   1
   2  -4   1 265.249 15.5694   1
  -2  -4  -1 250.130 15.6931   2
   2   4   1 251.397 17.4297   1
   3  -4   1 814.186 56.4726   3
   3  -4   1 782.862 45.6487   1
  -3  -4  -1 765.807 43.1811   2
   3  -4   1 763.897 45.5058   1
   3   4   1 774.481 47.6612   1
   4  -4   1 105.934 8.22635   1
  -4  -4  -1 106.788 8.78217   2
   4  -4   1 104.098 11.5398   3
   4   4   1 101.213 9.69436   1
  -5  -4  -1 72.1593 7.45460   2
   5  -4   1 72.5736 6.94600   1
   5  -4   1 71.4863 9.62606   3
   5   4   1 67.0418 8.19531   1
   6  -4   1 26.2277 4.75895   1
   6  -4   1 38.3271 7.32207   3
  -6  -4  -1 34.7552 5.58844   2
   6   4   1 37.1110 6.47908   1
   7  -4   1 80.5170 12.0729   3
  -7  -4  -1 88.1659 9.60631   2
   7   4   1 66.4255 9.85323   1
   8  -4   1 5.94436 5.60969   3
  -8  -4  -1 8.47829 4.57109   2
   8   4   1 6.04163 4.05422   1
  -8  -5   1 42.0644 8.00420   2
   8  -5  -1 38.9200 9.13355   3
   8   5  -1 31.6997 7.56812   1
   7  -5  -1 46.1809 8.65331   3
  -7  -5   1 35.4695 6.04679   2
   7   5  -1 41.2772 7.69184   1
   6  -5  -1 74.6719 7.45092   1
   6  -5  -1 46.6142 8.48749   3
  -6  -5   1 58.4707 6.80413   2
   6   5  -1 62.8234 8.65467   1
   5  -5  -1 15.7161 3.44204   1
   5  -5  -1 7.37912 3.80351   3
  -5  -5   1 13.5473 3.01678   2
   5   5  -1 11.1175 3.53109   1
   4  -5  -1 23.5868 5.07437   3
  -4  -5   1 30.4284 3.81976   2
   4   5  -1 26.0748 4.52399   1
  -4   5   1 26.6870 3.46384   1
   3  -5  -1 268.743 21.9389   3
  -3  -5   1 245.713 15.6762   2
   3   5  -1 255.981 18.0079   1
  -3   5   1 259.512 16.4477   1
   2  -5  -1 217.924 20.3470   3
  -2  -5   1 218.570 13.6915   2
   2   5  -1 226.107 15.6346   1
  -2   5   1 248.140 14.5432   1
  -1  -5   1 10.1277 2.59490   3
  -1  -5   1 7.53075 1.80759   2
   1  -5  -1 2.56508 2.86275   3
   1   5  -1 6.74282 1.87382   1
  -1   5   1 3.55890 2.42265   1
   0  -5  -1 1036.06 68.3736   3
   0  -5   1 993.083 57.1133   1
   0  -5   1 914.438 70.6016   3
   0   5  -1 1007.57 57.1050   1
  -1  -5  -1 849.784 45.9234   2
   1   5   1 841.958 50.5168   1
   2  -5   1 50.4984 8.11094   3
  -2  -5  -1 53.5647 5.22752   2
   2   5   1 59.5434 5.83020   1
  -3  -5  -1 185.149 12.2026   2
   3  -5   1 180.071 11.3933   1
   3  -5   1 188.290 17.2741   3
   3  -5   1 169.933 11.2400   1
   3   5   1 171.449 13.6265   1
   4  -5   1 461.630 28.0614   1
   4  -5   1 448.641 36.2536   3
  -4  -5  -1 445.406 27.4035   2
   4   5   1 469.248 30.6785   1
  -5  -5  -1 89.3654 8.39574   2
   5  -5   1 86.3778 11.2652   3
   5  -5   1 84.7752 7.56449   1
   5   5   1 83.9267 9.49646   1
   6  -5   1 99.5947 13.0283   3
  -6  -5  -1 89.8316 9.44451   2
   6   5   1 105.736 11.4205   1
  -7  -5  -1 -1.4459 2.70046   2
   7  -5   1 1.80618 3.85065   3
   7   5   1 6.24932 3.96855   1
   8  -6  -1 10.9882 5.81699   3
   8   6  -1 8.86838 4.72871   1
   7  -6  -1 48.4166 9.39716   3
  -7  -6   1 48.9658 6.74155   2
   7   6  -1 45.1363 8.15514   1
  -6  -6   1 36.3750 5.45012   2
   6  -6  -1 34.4594 7.40123   3
   6   6  -1 39.7369 6.77277   1
  -5  -6   1 111.479 9.20845   2
   5  -6  -1 92.8165 12.2227   3
   5  -6  -1 104.651 8.93812   1
   5   6  -1 98.6607 10.6327   1
  -4  -6   1 205.720 13.8648   2
   4  -6  -1 233.036 20.3346   3
   4   6  -1 191.356 15.9221   1
  -4   6   1 205.829 14.0803   1
  -3  -6   1 445.881 26.4080   2
   3  -6  -1 445.056 36.8426   3
  -3   6   1 472.364 27.8928   1
   3   6  -1 470.363 29.9508   1
   2  -6  -1 36.4909 10.0257   3
  -2  -6   1 55.7522 6.00209   2
   2   6  -1 60.3014 5.97427   1
  -2   6   1 38.5047 5.45307   1
  -1  -6   1 30.7085 3.54856   2
  -1  -6   1 37.0313 5.12929   3
   1  -6  -1 31.9561 6.47930   3
   1  -6  -1 27.7040 4.03859   1
   1   6  -1 31.8855 3.62474   1
   0  -6  -1 1.40545 1.37988   2
   0  -6   1 0.20357 0.73803   1
   0  -6  -1 1.21172 1.36563   3
   0   6   1 1.23358 1.82347   1
   0   6  -1 0.88950 1.07349   1
  -1  -6  -1 670.879 37.5434   2
   1  -6   1 690.646 38.8494   1
   1   6   1 665.651 41.5496   1
  -2  -6  -1 699.192 38.3204   2
   2  -6   1 636.311 53.1692   3
   2   6   1 711.509 42.3896   1
  -3  -6  -1 161.555 11.4417   2
   3  -6   1 163.237 10.3441   1
   3  -6   1 166.112 10.2646   1
   3  -6   1 160.128 17.0443   3
   3   6   1 151.240 12.7128   1
  -4  -6  -1 27.1110 4.00236   2
   4  -6   1 24.0433 6.13658   3
   4  -6   1 24.7860 2.95962   1
   4   6   1 21.9603 4.55356   1
   5  -6   1 10.2933 5.22916   3
  -5  -6  -1 11.3405 3.45920   2
   5   6   1 7.59157 3.51943   1
   6  -6   1 63.2034 10.9424   3
  -6  -6  -1 86.2929 8.69843   2
   6   6   1 71.3545 9.80717   1
   7  -6   1 112.750 15.5785   3
  -7  -6  -1 122.013 11.8378   2
   7   6   1 110.079 12.8281   1
   7  -7  -1 29.6407 8.40303   3
  -7  -7   1 32.4714 5.98562   2
   7   7  -1 31.2146 7.10666   1
   6  -7  -1 8.98109 5.25009   3
  -6  -7   1 6.14599 2.87085   2
   6   7  -1 1.51053 2.45426   1
  -5  -7   1 -0.8590 1.23950   2
   5  -7  -1 0.90511 1.58740   1
   5  -7  -1 -0.5344 2.55463   3
   5   7  -1 2.01005 2.49733   1
   4  -7  -1 2.18925 3.17327   3
  -4  -7   1 1.89921 1.25380   2
  -4   7   1 2.71480 1.38565   1
   4   7  -1 -1.0717 1.47472   1
  -3  -7   1 197.427 13.1909   2
   3  -7  -1 164.970 19.7104   3
   3   7  -1 216.615 15.4568   1
  -3   7   1 207.744 13.1431   1
  -2  -7   1 140.088 9.93637   2
  -2   7   1 134.685 9.57185   1
   2   7  -1 143.720 10.9916   1
  -1  -7   1 968.552 66.3911   3
  -1  -7   1 924.724 51.1697   2
   1  -7  -1 905.648 69.5166   3
   1   7  -1 923.936 55.1342   1
   0  -7  -1 179.181 17.1155   3
   0  -7   1 193.192 12.4701   1
   0  -7  -1 185.146 13.5430   2
   0  -7   1 166.672 20.4310   3
   0   7  -1 205.757 13.3462   1
  -1  -7  -1 79.8197 7.00186   2
  -1  -7  -1 78.0208 8.66662   3
   1  -7   1 64.6513 16.6048   3
   1  -7   1 89.6721 5.63879   1
   1   7   1 84.6525 9.11366   1
   2  -7   1 41.0933 10.2418   3
  -2  -7  -1 70.8878 6.17117   2
   2   7   1 74.5425 7.27923   1
  -3  -7  -1 264.632 17.6990   2
   3  -7   1 272.507 26.8904   3
   3   7   1 300.750 20.3243   1
  -4  -7  -1 114.076 9.92045   2
   4  -7   1 128.968 15.7388   3
   4   7   1 132.715 11.8638   1
  -5  -7  -1 104.120 9.52265   2
   5  -7   1 95.9909 13.7391   3
   5   7   1 93.6256 10.6027   1
   6  -7   1 79.7342 13.0463   3
  -6  -7  -1 93.1834 9.72534   2
   6   7   1 105.478 11.6771   1
  -7  -7  -1 1.91637 3.19406   2
   7  -7   1 0.65612 3.90014   3
   7   7   1 -1.7907 2.61125   1
   7  -8  -1 29.3573 8.97380   3
  -7  -8   1 25.9377 6.27926   2
   7   8  -1 33.2244 7.80335   1
  -6  -8   1 44.3819 6.07849   2
   6  -8  -1 40.9840 9.76848   3
   6   8  -1 30.9087 6.89927   1
  -5  -8   1 64.4713 6.66225   2
   5  -8  -1 51.4907 10.4794   3
   5   8  -1 56.1668 7.92797   1
  -4  -8   1 225.092 15.4666   2
   4  -8  -1 203.597 23.3632   3
  -4   8   1 237.828 15.1852   1
   4   8  -1 229.634 17.9619   1
  -3  -8   1 86.6829 7.47202   2
  -3   8   1 79.8444 6.34906   1
   3   8  -1 85.1848 8.46482   1
  -2  -8   1 22.8587 3.46709   2
   2  -8  -1 17.6844 7.34940   3
  -2  -8   1 25.2939 4.93402   3
   2   8  -1 20.8630 3.79844   1
  -2   8   1 25.1663 3.18266   1
  -1  -8   1 136.007 13.6190   3
   1  -8  -1 137.351 16.5302   3
  -1  -8   1 127.095 10.1322   2
   1   8  -1 126.113 9.84008   1
   0  -8  -1 633.046 37.4133   2
   0  -8  -1 674.484 47.6436   3
   0  -8   1 675.521 50.4001   3
   0   8  -1 615.506 39.5046   1
  -1  -8  -1 131.856 12.7524   3
  -1  -8  -1 132.451 10.0765   2
   1  -8   1 139.740 8.76386   1
   1   8   1 130.130 11.8952   1
  -2  -8  -1 156.253 11.0446   2
   2   8   1 145.018 12.4039   1
   3  -8   1 127.955 18.9178   3
  -3  -8  -1 166.124 11.7135   2
   3   8   1 162.057 13.4464   1
   4  -8   1 6.82645 4.94613   3
  -4  -8  -1 0.38564 1.42893   2
   4   8   1 0.62941 2.17443   1
  -5  -8  -1 14.8193 4.15789   2
   5  -8   1 15.9027 7.36212   3
   5   8   1 15.4489 4.89721   1
  -6  -8  -1 186.310 15.0281   2
   6  -8   1 182.392 22.1539   3
   6   8   1 180.598 17.3275   1
  -7  -8  -1 55.9099 8.59933   2
   7  -8   1 53.4699 12.2073   3
   7   8   1 66.3231 10.5087   1
   7  -9  -1 50.8558 12.6376   3
  -7  -9   1 58.0009 9.72100   2
   7   9  -1 60.5819 9.74621   1
   6  -9  -1 -0.4848 3.38277   3
  -6  -9   1 1.36118 2.58581   2
   6   9  -1 -1.0486 2.97535   1
  -5  -9   1 0.06991 1.67704   2
   5  -9  -1 3.44610 4.27409   3
   5   9  -1 -1.7281 1.93122   1
  -4  -9   1 3.89700 2.23476   2
   4  -9  -1 -1.1202 2.87334   3
   4   9  -1 3.63812 2.38793   1
  -3  -9   1 301.734 19.6313   2
  -3   9   1 315.243 19.4346   1
   3   9  -1 316.360 22.2558   1
  -2  -9   1 4.94976 2.99045   3
  -2  -9   1 2.49536 1.91428   2
   2  -9  -1 4.56361 4.21303   3
  -2   9   1 7.31355 2.13143   1
   2   9  -1 4.87277 2.30934   1
   1  -9  -1 1159.39 83.8350   3
  -1  -9   1 1198.68 81.9766   3
  -1  -9   1 1174.19 63.5134   2
   1   9  -1 1067.92 67.8023   1
   0  -9  -1 222.627 14.9594   2
   0  -9   1 230.913 21.0144   3
   0  -9  -1 204.734 18.2144   3
   0   9  -1 167.158 14.5485   1
  -1  -9  -1 54.6089 7.15523   3
   1  -9   1 45.9673 3.97966   1
   1  -9   1 40.2412 9.96494   3
  -1  -9  -1 46.6574 5.53140   2
   1   9   1 42.2678 6.65374   1
   2  -9   1 6.88425 6.40271   3
  -2  -9  -1 9.38214 3.45903   2
   2   9   1 11.7161 3.92721   1
  -3  -9  -1 99.2647 8.87562   2
   3   9   1 105.552 10.4011   1
   4  -9   1 63.4088 14.1684   3
  -4  -9  -1 57.7078 6.99938   2
   4   9   1 79.5672 9.36250   1
   5  -9   1 108.166 17.8054   3
  -5  -9  -1 129.321 11.2014   2
   5   9   1 134.398 13.5595   1
  -6  -9  -1 8.72727 4.10741   2
   6  -9   1 8.45671 6.90972   3
   6   9   1 20.5536 6.33162   1
  -7  -9  -1 2.30983 3.83822   2
   7  -9   1 1.34357 5.21693   3
   7   9   1 -1.1980 3.15155   1
   7 -10  -1 6.50619 6.83137   3
   7  10  -1 5.71422 4.14112   1
   6 -10  -1 42.6114 12.5242   3
  -6 -10   1 46.1683 6.92692   2
   6  10  -1 48.2070 8.95809   1
   5 -10  -1 36.3616 11.1357   3
  -5 -10   1 53.1569 6.57996   2
   5  10  -1 41.9216 7.55116   1
   4 -10  -1 50.3551 13.5523   3
  -4 -10   1 96.8697 8.56596   2
   4  10  -1 100.491 10.4360   1
   3 -10  -1 -6.2399 3.94574   3
  -3 -10   1 -1.2682 1.63510   2
   3  10  -1 -0.3749 1.78338   1
  -2 -10   1 3.62518 2.37606   2
   2 -10  -1 1.06494 4.01143   3
  -2 -10   1 0.65840 2.53917   3
  -2  10   1 0.28693 1.43902   1
   2  10  -1 -0.8057 1.21988   1
  -1 -10   1 14.7175 4.88417   2
   1 -10  -1 9.99980 5.51708   3
  -1 -10   1 16.7325 6.30151   3
  -1  10   1 0.95535 4.30991   1
   1  10  -1 17.9297 4.57045   1
   0  10  -1 551.238 35.6928   1
  -1 -10  -1 52.0587 8.25154   3
  -1 -10  -1 55.6941 6.89104   2
   1 -10   1 45.1783 12.9122   3
   1  10   1 52.2949 9.20909   1
  -2 -10  -1 234.001 16.8389   2
   2  10   1 264.998 20.0009   1
  -3 -10  -1 235.040 16.3060   2
   3  10   1 219.812 18.4737   1
   4 -10   1 31.6171 11.7719   3
  -4 -10  -1 58.5610 6.85352   2
   4  10   1 55.7156 8.20077   1
  -5 -10  -1 1.76799 2.22970   2
   5 -10   1 -0.6033 4.40679   3
   5  10   1 -2.8579 2.24750   1
  -6 -10  -1 87.6999 10.1150   2
   6 -10   1 70.8568 16.1369   3
   6  10   1 94.7838 12.5419   1
   6 -11  -1 12.7454 8.98000   3
  -6 -11   1 13.1931 4.82092   2
   6  11  -1 24.1771 7.23007   1
   5 -11  -1 3.12201 5.78567   3
  -5 -11   1 17.8871 4.59360   2
   5  11  -1 17.5807 5.63627   1
  -4 -11   1 18.3485 4.59946   2
   4 -11  -1 8.42945 7.93404   3
   4  11  -1 29.0117 6.09211   1
  -3 -11   1 385.069 24.8446   2
   3  11  -1 390.416 27.3918   1
  -2 -11   1 26.2717 7.55086   3
   2 -11  -1 40.3078 11.8736   3
  -2 -11   1 31.6805 6.57795   2
  -2  11   1 28.3357 4.88129   1
   2  11  -1 33.3289 5.42048   1
  -1 -11   1 500.863 38.8598   3
   1 -11  -1 521.435 40.5206   3
  -1 -11   1 493.884 30.0727   2
   1  11  -1 406.932 30.9886   1
   0 -11  -1 90.2112 11.6175   3
   0 -11   1 104.866 14.1373   3
   0 -11  -1 99.9397 10.1178   2
  -1 -11  -1 20.7587 5.22577   2
  -1 -11  -1 24.9188 6.04153   3
   1 -11   1 24.3112 9.52904   3
   1  11   1 13.1205 4.61183   1
   2 -11   1 41.3095 13.9262   3
  -2 -11  -1 57.8900 7.10967   2
   2  11   1 67.3796 9.30997   1
  -3 -11  -1 173.969 13.6785   2
   3  11   1 171.518 16.3191   1
   4 -11   1 22.7300 11.2630   3
  -4 -11  -1 48.4421 6.48775   2
   4  11   1 66.0424 9.26879   1
  -5 -11  -1 118.649 11.0828   2
   5 -11   1 68.3605 16.4848   3
   5  11   1 137.027 14.3123   1
   6 -11   1 8.84193 7.90666   3
  -6 -11  -1 14.4398 4.71639   2
   6  11   1 8.89824 5.13411   1
  -6 -12   1 69.7942 10.2957   2
   6 -12  -1 38.4662 15.2451   3
   6  12  -1 75.7812 11.2527   1
  -5 -12   1 9.68644 3.89915   2
   5 -12  -1 5.71684 7.34037   3
   5  12  -1 5.47057 4.17747   1
  -4 -12   1 248.765 18.1524   2
   4  12  -1 250.213 20.8056   1
   3 -12  -1 7.23683 7.24210   3
  -3 -12   1 0.64603 3.49413   2
   3  12  -1 -0.4233 2.60537   1
   2 -12  -1 18.7080 10.7812   3
  -2 -12   1 21.5190 5.82610   2
  -2 -12   1 20.5888 7.31851   3
   2  12  -1 38.7377 7.36672   1
  -1 -12   1 24.7705 5.93954   2
  -1 -12   1 21.7297 6.95384   3
   1 -12  -1 12.5779 5.92791   3
   1  12  -1 10.9620 4.00923   1
  -1  12   1 4.85024 4.18489   1
   0 -12   1 247.251 18.9944   2
   0 -12  -1 241.027 23.0791   3
   0 -12   1 267.411 25.7281   3
   0 -12  -1 234.162 18.5745   2
   1 -12   1 67.3450 14.1775   3
  -1 -12  -1 62.6660 8.77779   2
  -1 -12  -1 68.1125 10.2685   3
   2 -12   1 334.007 37.6753   3
  -2 -12  -1 370.064 23.4186   2
   2  12   1 302.393 26.3532   1
   3 -12   1 17.3236 10.7104   3
  -3 -12  -1 0.68040 2.43762   2
   3  12   1 6.82878 4.43952   1
  -4 -12  -1 0.85605 2.43717   2
   4 -12   1 1.09216 6.16277   3
   4  12   1 0.90170 3.78027   1
  -5 -12  -1 0.85561 2.71132   2
   5 -12   1 -2.2026 5.69524   3
   5  12   1 -2.9170 2.80525   1
   6 -12   1 24.4540 12.7536   3
   5 -13  -1 -8.9216 5.51120   3
  -5 -13   1 5.69543 3.45442   2
   5  13  -1 3.57863 4.54911   1
  -4 -13   1 0.83096 2.59066   2
   4 -13  -1 -1.0202 5.85788   3
   4  13  -1 1.81166 3.47872   1
  -3 -13   1 238.878 18.0439   2
   3 -13  -1 215.088 28.7740   3
   3  13  -1 243.471 19.7699   1
  -2 -13   1 51.8139 11.1877   3
  -2 -13   1 53.8339 9.22909   2
   2 -13  -1 78.5580 17.9379   3
   2  13  -1 57.8354 8.78209   1
  -1 -13   1 368.923 32.9036   3
  -1 -13   1 343.100 25.3466   2
   1 -13  -1 386.809 33.8506   3
   1 -13  -1 369.845 26.5038   2
   0 -13  -1 34.1414 7.80852   2
   0 -13   1 35.8560 7.52896   2
   0 -13  -1 34.4555 7.89730   3
   0 -13   1 29.0831 9.50687   3
  -1 -13  -1 0.26243 3.43392   3
   1 -13   1 2.48121 6.37770   3
  -1 -13  -1 -3.2965 2.86477   2
   1  13   1 0.59863 2.99703   1
  -2 -13  -1 -3.7230 2.72921   2
   2 -13   1 25.7098 15.1239   3
   2  13   1 7.83087 4.96239   1
  -3 -13  -1 220.408 17.0335   2
   3 -13   1 174.477 28.0998   3
   3  13   1 242.967 21.9864   1
  -4 -13  -1 1.29251 2.89192   2
   4 -13   1 8.75742 8.69278   3
   4  13   1 -1.0740 3.79451   1
   5 -13   1 47.6281 18.3862   3
  -5 -13  -1 89.3083 10.4024   2
   5  13   1 90.5890 13.2996   1
   5 -14  -1 6.29034 6.93231   3
  -5 -14   1 0.15845 3.75835   2
   5  14  -1 -5.3012 3.08887   1
  -4 -14   1 188.729 15.4715   2
   4 -14  -1 130.679 24.6777   3
   4  14  -1 162.106 16.8394   1
  -3 -14   1 0.21861 2.57098   2
   3 -14  -1 1.90924 7.18224   3
   3  14  -1 -1.8570 2.63353   1
   2 -14  -1 24.9296 11.1672   3
  -2 -14   1 17.5263 7.45739   3
  -2 -14   1 24.0339 6.86804   2
   2  14  -1 24.4198 7.27007   1
  -1 -14   1 7.68662 6.55788   3
   1 -14  -1 6.48186 6.92838   3
   1 -14  -1 18.2471 7.00477   2
  -1 -14   1 3.33884 5.05511   2
   0 -14  -1 145.622 15.0524   2
   0 -14   1 153.772 15.7580   2
   0 -14  -1 128.046 17.0402   3
   0 -14   1 140.590 19.4013   3
  -1 -14  -1 -1.0299 3.61707   3
   1 -14   1 0.68476 9.20247   3
  -1 -14  -1 -4.5062 3.44321   2
   1  14   1 -1.0478 3.70010   1
   2 -14   1 238.757 30.4014   3
  -2 -14  -1 210.975 17.9287   2
  -3 -14  -1 3.77437 3.41323   2
   3 -14   1 2.25463 8.15301   3
   3  14   1 -1.1568 4.07194   1
   4 -14   1 -4.7601 9.55147   3
  -4 -14  -1 1.45333 3.15542   2
   4  14   1 -4.1119 4.10461   1
   4 -15  -1 -2.0945 7.53298   3
  -4 -15   1 -2.2886 3.27457   2
   4  15  -1 1.30559 4.93006   1
  -3 -15   1 71.9601 10.4256   2
   3 -15  -1 99.6635 19.5684   3
   3  15  -1 80.5629 12.6161   1
   2 -15  -1 8.53102 6.52853   3
  -2 -15   1 10.3660 5.29371   2
  -2 -15   1 3.59407 4.89825   3
   2  15  -1 7.25044 6.39490   1
  -1 -15   1 323.704 24.7354   2
   1 -15  -1 309.355 25.2121   2
   1 -15  -1 319.847 31.0378   3
  -1 -15   1 311.599 30.9217   3
   0 -15  -1 19.5334 7.62473   3
   0 -15   1 19.5576 8.83151   3
   0 -15   1 24.6419 7.95923   2
   0 -15  -1 14.7770 6.41298   2
  -1 -15  -1 4.41030 4.41439   3
   1 -15   1 1.39145 6.17505   3
  -1 -15  -1 0.79248 4.21012   2
   1  15   1 3.41911 5.49317   1
  -2 -15  -1 3.47659 4.32137   2
   2 -15   1 9.29089 8.71311   3
   2  15   1 2.24374 3.83247   1
  -3 -15  -1 47.1550 8.52297   2
   3 -15   1 74.4003 22.2435   3
   3  15   1 24.3858 9.32265   1
  -4 -15  -1 7.74970 4.96637   2
   4 -15   1 6.96242 10.9725   3
   4  15   1 7.20287 6.53446   1
   3 -16  -1 32.5136 13.1145   3
  -3 -16   1 25.6337 7.44963   2
   3  16  -1 22.9726 10.1745   1
  -2 -16   1 10.5173 6.32035   2
   2 -16  -1 19.0567 10.2279   3
  -1 -16   1 -0.8037 7.03736   2
  -1 -16   1 4.26536 6.55967   3
   1 -16  -1 -3.1985 6.55764   2
   1 -16  -1 -0.5621 6.29791   3
   0 -16   1 140.563 20.8546   3
   0 -16   1 159.767 18.2942   2
   0 -16  -1 172.110 18.1247   2
   0 -16  -1 127.821 18.7736   3
   1 -16   1 4.17964 8.78928   3
   1 -16   1 -1.4771 7.66429   2
  -1 -16  -1 -1.4882 5.10125   3
  -1 -16  -1 0.36264 6.36327   2
  -2 -16  -1 42.5258 9.26615   2
   2 -16   1 35.7223 14.2135   3
   3 -16   1 6.94190 10.0539   3
  -3 -16  -1 0.63694 4.43564   2
   3  16   1 -1.1324 5.31506   1
  -2 -17   1 14.4359 7.32121   2
   2 -17  -1 22.3910 8.67059   2
   2 -17  -1 12.3205 7.78263   3
   1 -17  -1 85.1843 14.4786   2
   1 -17  -1 104.309 16.8170   3
  -1 -17   1 97.5024 14.3457   2
  -1 -17   1 80.7366 16.3338   3
   0 -17   1 17.1619 8.91327   3
   0 -17  -1 9.52531 6.23569   3
   0 -17  -1 22.5416 8.67757   2
   0 -17   1 22.5023 9.22976   2
   1 -17   1 5.21803 6.86360   2
  -1 -17  -1 3.30456 5.51053   2
   1 -17   1 8.86607 8.07755   3
   2 -17   1 -0.3964 8.87484   3
  -2 -17  -1 0.78630 6.03738   2
   8   0  -2 69.7127 9.84133   1
   7   0  -2 0.74532 2.38648   1
   6   0  -2 18.0290 4.64100   1
   5   0  -2 0.31211 1.66084   1
  -4   0   2 628.042 39.0393   1
  -3   0   2 -0.2625 1.18627   1
  -2   0   2 2680.41 154.388   1
   2   0  -2 2716.77 140.409   2
   1   0  -2 -0.6819 0.50672   3
  -1   0   2 -1.0487 0.78838   1
   1   0  -2 -1.0780 0.65104   1
   0   0   2 0.62445 1.08854   1
   0   0  -2 -0.0292 1.02070   1
   0   0  -2 1.46783 0.55840   2
   0   0   2 0.83683 0.54770   2
   0   0   2 1.52654 0.80487   3
  -1   0  -2 0.27302 1.15357   1
   1   0   2 0.67121 1.05049   1
  -1   0  -2 -0.0306 0.75791   2
   1   0   2 -0.1623 0.76894   2
  -2   0  -2 357.901 21.0863   2
   2   0   2 372.874 22.7107   1
   3   0   2 -0.8416 2.01765   1
  -3   0  -2 -0.2713 1.12124   2
   4   0   2 379.217 24.6982   1
  -4   0  -2 368.010 22.9599   2
   5   0   2 -1.4269 1.03006   1
  -5   0  -2 -0.5628 1.75592   2
  -6   0  -2 3.17583 2.24709   2
   6   0   2 -1.1374 1.47565   1
   7   0   2 1.27412 2.53703   1
   8   0   2 26.4628 6.36552   1
   8  -1  -2 1.44357 2.60515   1
   8   1  -2 1.54898 3.38005   1
   7  -1  -2 258.721 20.0601   1
   7   1  -2 230.176 19.7715   1
   6  -1  -2 -0.7874 1.48357   1
   6   1  -2 0.30168 1.67904   1
  -5  -1   2 175.092 12.1277   2
   5  -1  -2 172.408 13.9560   1
   5   1  -2 183.331 14.4586   1
  -4  -1   2 251.010 15.1867   2
   4   1  -2 245.398 17.5767   1
  -4   1   2 243.720 17.1478   1
  -3  -1   2 219.787 13.2560   2
  -3  -1   2 223.681 15.5012   1
  -3   1   2 246.458 15.5603   1
   3   1  -2 221.035 13.4523   2
  -2  -1   2 974.277 51.9465   2
  -2  -1   2 1002.96 57.9551   1
   2   1  -2 991.802 51.9682   2
  -2   1   2 986.944 57.7308   1
   1  -1  -2 3782.25 210.073   1
  -1  -1   2 3703.50 209.805   1
  -1  -1   2 3692.58 245.586   3
  -1   1   2 3821.63 209.874   1
   1   1  -2 3641.08 209.741   1
   1   1  -2 3510.36 245.685   3
   0  -1   2 -0.0055 0.62279   2
   0  -1  -2 -0.9655 1.16554   1
   0  -1   2 -0.4518 0.79413   1
   0  -1   2 -1.1788 1.28943   3
   0  -1  -2 0.25637 0.66196   2
   0   1   2 -1.3702 0.53182   2
   0   1  -2 -1.1806 0.45434   2
   0   1  -2 0.20301 1.22392   3
   0   1   2 -1.7054 0.99597   1
   0   1  -2 -1.0477 1.10515   1
  -1  -1  -2 42.5267 4.16285   1
  -1   1  -2 36.4873 3.29544   2
   1   1   2 40.5439 3.48184   2
   1   1   2 35.7959 4.42596   1
  -1   1  -2 41.4044 3.57392   1
   2  -1   2 10.4051 1.84139   1
  -2  -1  -2 10.5382 2.20442   2
  -2   1  -2 10.2929 2.05698   2
   2   1   2 8.02512 2.08467   1
  -3  -1  -2 165.186 11.6631   2
   3  -1   2 178.288 12.4324   1
   3   1   2 182.368 12.9823   1
  -3   1  -2 164.906 11.5436   2
   4  -1   2 30.5946 4.16821   1
  -4  -1  -2 25.3948 4.02002   2
   4   1   2 37.1201 4.74750   1
  -4   1  -2 32.8102 4.43343   2
  -5  -1  -2 372.769 23.8577   2
   5  -1   2 377.277 25.2933   1
   5   1   2 370.875 25.7334   1
  -5   1  -2 372.912 23.9122   2
   6  -1   2 3.75929 2.57040   1
  -6  -1  -2 7.44662 3.18991   2
   6   1   2 0.29448 2.23743   1
   7  -1   2 74.8514 9.08647   1
  -7  -1  -2 65.2416 8.66255   2
   7   1   2 96.2292 10.3747   1
   8   1   2 -5.5182 2.62922   1
   8  -2  -2 49.1603 8.08133   1
   8   2  -2 68.5567 9.81234   1
   7  -2  -2 1.00924 2.42875   1
   7   2  -2 0.42963 2.19682   1
   6  -2  -2 20.0847 4.67386   1
  -6  -2   2 22.9306 3.77853   2
   6   2  -2 19.7898 4.62799   1
  -5  -2   2 10.3906 2.49852   2
  -5   2   2 10.1443 3.17758   1
   5   2  -2 8.20800 3.13654   1
  -4  -2   2 2401.06 125.854   2
  -4   2   2 2395.66 138.197   1
   4   2  -2 2361.88 138.914   1
  -3  -2   2 177.312 12.6747   1
  -3  -2   2 172.637 10.6114   2
   3   2  -2 164.621 10.5696   2
  -3   2   2 178.524 12.2922   1
  -2  -2   2 1752.01 106.510   1
  -2  -2   2 1892.36 96.5114   2
   2   2  -2 1825.57 96.4455   2
  -2   2   2 1924.58 106.379   1
  -1  -2   2 19.8578 2.39769   1
  -1  -2   2 21.6258 1.62741   2
  -1  -2   2 21.8374 2.93023   3
   1  -2  -2 14.7784 2.43128   3
   1   2  -2 19.7310 3.01512   3
   1   2  -2 24.0883 2.43844   1
  -1   2   2 21.8842 3.02524   1
   0  -2   2 22.7059 4.89249   3
   0   2  -2 35.3448 5.19370   3
  -1  -2  -2 240.107 13.9978   2
   1  -2   2 254.990 18.7037   3
   1  -2   2 231.413 13.8749   2
   1   2   2 231.588 16.2760   1
   2  -2   2 1160.72 65.6221   1
  -2  -2  -2 1092.27 60.9143   2
  -2   2  -2 1136.03 65.4857   1
   2   2   2 1146.69 66.7737   1
   3  -2   2 117.222 8.60892   1
  -3  -2  -2 112.866 8.60472   2
  -3   2  -2 109.219 8.60954   2
   3   2   2 113.765 9.55846   1
  -4  -2  -2 410.251 24.4839   2
   4  -2   2 390.252 25.4028   1
   4   2   2 392.204 26.4434   1
   5  -2   2 182.589 13.9814   1
  -5  -2  -2 184.369 13.7431   2
   5   2   2 179.741 14.8582   1
   6  -2   2 2.27187 2.29353   1
  -6  -2  -2 6.60148 3.27469   2
   6   2   2 0.54905 2.26889   1
  -7  -2  -2 29.5258 6.24930   2
   7  -2   2 17.7748 5.01514   1
   7   2   2 12.5065 4.73357   1
   8  -3  -2 2.71149 2.83928   1
   8   3  -2 0.05189 2.88460   1
   7  -3  -2 201.403 17.2051   1
  -7  -3   2 204.611 15.4243   2
   7   3  -2 228.644 18.8827   1
   6  -3  -2 92.4869 9.50363   1
  -6  -3   2 93.8703 8.29022   2
   6   3  -2 89.5435 10.1998   1
  -5  -3   2 200.432 13.0407   2
   5   3  -2 175.770 15.1249   1
  -5   3   2 190.361 14.3807   1
  -4  -3   2 961.764 52.0543   2
  -4   3   2 960.683 57.2965   1
   4   3  -2 944.494 58.2358   1
  -3  -3   2 333.018 18.8913   2
  -3   3   2 335.377 21.0979   1
   3   3  -2 318.407 21.7362   1
  -2  -3   2 1.08540 0.96953   1
   2  -3  -2 0.49687 0.91698   3
  -2  -3   2 0.60537 0.68749   2
  -2   3   2 -0.1085 0.79001   1
   2   3  -2 0.33457 0.48818   2
  -1  -3   2 1409.22 94.9924   3
  -1  -3   2 1344.10 80.4872   1
  -1  -3   2 1346.58 73.2115   2
   1   3  -2 1339.75 80.4346   1
  -1   3   2 1569.09 82.5696   1
   0  -3   2 80.2790 9.90650   3
  -1  -3  -2 1236.53 68.2387   2
   1  -3   2 1375.12 89.7701   3
   1   3   2 1209.46 75.7833   1
  -1   3  -2 1322.83 73.0835   1
   2  -3   2 313.074 18.2199   1
   2  -3   2 323.578 23.7265   3
  -2  -3  -2 304.718 17.8622   2
   2   3   2 296.512 19.7559   1
  -2   3  -2 267.056 17.8835   1
   3  -3   2 499.857 37.5944   3
   3  -3   2 512.706 30.3361   1
  -3  -3  -2 494.374 29.0854   2
   3   3   2 497.639 31.8457   1
  -4  -3  -2 0.81848 1.69145   2
   4  -3   2 2.53643 1.48846   1
   4   3   2 1.93767 1.90306   1
  -5  -3  -2 287.263 19.1180   2
   5  -3   2 276.405 19.1764   1
   5   3   2 265.297 20.4785   1
  -6  -3  -2 31.7867 5.65171   2
   6  -3   2 37.8773 5.55928   1
   6   3   2 39.7544 6.61183   1
  -7  -3  -2 46.5064 7.30657   2
   7   3   2 39.6641 7.25570   1
   8  -4  -2 53.6514 9.83373   3
   8   4  -2 41.2686 8.64269   1
   7  -4  -2 3.83127 2.85715   1
  -7  -4   2 4.81222 2.46327   2
   7   4  -2 3.86891 3.62564   1
  -6  -4   2 58.6169 6.52377   2
   6  -4  -2 66.5134 7.73577   1
   6   4  -2 58.2230 8.17854   1
  -5  -4   2 70.0869 6.37200   2
   5   4  -2 61.7940 7.72294   1
  -5   4   2 70.4756 7.00221   1
   4  -4  -2 930.551 64.2145   3
  -4  -4   2 884.637 49.3716   2
   4   4  -2 913.588 55.5734   1
  -4   4   2 888.926 54.1625   1
   3  -4  -2 208.237 17.3567   3
  -3  -4   2 194.317 12.0047   2
   3   4  -2 187.657 14.2130   1
  -3   4   2 190.942 13.2796   1
  -2  -4   2 177.123 11.4647   2
   2  -4  -2 200.819 16.6199   3
   2   4  -2 201.627 13.7034   1
  -2   4   2 215.259 13.1359   1
   2   4  -2 198.038 11.6989   2
   1  -4  -2 775.410 65.5794   3
  -1  -4   2 1035.69 66.2317   3
  -1  -4   2 996.674 50.5802   2
   1   4  -2 962.729 55.4723   1
  -1   4   2 854.925 66.2998   3
   1   4  -2 1068.45 55.6520   1
   0  -4  -2 116.497 8.20309   2
   0  -4  -2 132.647 10.0737   3
   1  -4   2 316.234 27.2717   3
  -1  -4  -2 332.303 18.8281   2
   1   4   2 320.382 21.9535   1
   2  -4   2 1675.42 98.4285   1
   2  -4   2 1763.54 98.0104   1
   2  -4   2 1812.97 119.404   3
  -2  -4  -2 1655.31 91.5526   2
   2   4   2 1708.05 100.657   1
   3  -4   2 441.503 25.9375   1
  -3  -4  -2 423.227 25.3594   2
   3  -4   2 417.526 25.7881   1
   3  -4   2 421.968 33.3983   3
   3   4   2 443.546 28.2379   1
   4  -4   2 308.901 25.3484   3
  -4  -4  -2 279.210 19.0486   2
   4  -4   2 296.868 19.1133   1
   4   4   2 291.116 21.0883   1
  -5  -4  -2 11.5499 3.65615   2
   5  -4   2 12.9124 5.16867   3
   5  -4   2 12.9932 3.01597   1
   5   4   2 11.4945 3.79739   1
  -6  -4  -2 8.86268 3.67563   2
   6  -4   2 4.48136 3.75950   3
   6   4   2 4.07736 3.51414   1
   7  -4   2 23.4831 6.76214   3
  -7  -4  -2 9.28177 4.19302   2
   7   4   2 13.4531 4.96482   1
   8  -5  -2 0.61269 3.58878   3
   8   5  -2 3.84715 4.71094   1
  -7  -5   2 69.8055 7.69963   2
   7  -5  -2 67.7908 10.3211   3
   7   5  -2 66.8668 9.51387   1
   6  -5  -2 258.272 18.5949   1
   6  -5  -2 232.649 22.2051   3
  -6  -5   2 247.954 16.8995   2
   6   5  -2 238.743 19.9199   1
  -5  -5   2 281.128 18.0660   2
   5  -5  -2 271.332 23.9173   3
   5   5  -2 299.555 21.4758   1
  -5   5   2 279.274 19.3792   1
  -4  -5   2 35.8703 4.13974   2
   4  -5  -2 44.0031 6.37396   3
  -4   5   2 38.6002 4.55542   1
   4   5  -2 35.9544 5.34590   1
   3  -5  -2 10.0666 3.40065   3
  -3  -5   2 11.4889 2.23852   2
  -3   5   2 10.6020 2.15448   1
   3   5  -2 6.53971 2.45801   1
  -2  -5   2 7.71213 2.77317   3
  -2  -5   2 8.76887 1.77093   2
   2  -5  -2 6.08851 3.52730   3
  -2   5   2 7.34757 2.07773   1
   2   5  -2 13.4461 2.61891   1
  -1  -5   2 757.396 51.3313   3
   1  -5  -2 670.080 50.9771   3
  -1  -5   2 709.028 38.8847   2
   1   5  -2 731.611 42.4503   1
   0  -5   2 305.112 30.5911   3
   0  -5  -2 394.245 27.3883   3
   0  -5  -2 395.095 22.0273   2
   0   5  -2 393.755 22.4504   1
  -1  -5  -2 822.850 45.9094   2
   1   5   2 865.386 52.0352   1
   2  -5   2 591.708 47.3819   3
  -2  -5  -2 610.355 34.3200   2
   2   5   2 618.140 38.5099   1
   3  -5   2 43.2786 3.57917   1
  -3  -5  -2 33.6301 4.42544   2
   3  -5   2 35.5077 6.80917   3
   3  -5   2 41.3267 3.36071   1
   3   5   2 41.0430 5.40652   1
  -4  -5  -2 294.570 19.1895   2
   4  -5   2 297.854 18.6697   1
   4  -5   2 289.250 25.5998   3
   4   5   2 279.404 21.1567   1
   5  -5   2 333.403 29.1174   3
  -5  -5  -2 333.118 21.9830   2
   5  -5   2 324.233 21.6142   1
   5   5   2 330.501 24.3963   1
  -6  -5  -2 30.6675 5.88132   2
   6  -5   2 43.6665 8.60354   3
   6   5   2 32.2086 6.51859   1
   7  -5   2 59.4333 10.9940   3
  -7  -5  -2 71.2558 9.39867   2
   7   5   2 66.3284 9.84885   1
   8  -6  -2 2.21232 4.43181   3
   8   6  -2 9.35674 5.04843   1
  -7  -6   2 5.47900 3.14610   2
   7  -6  -2 10.8098 5.22313   3
   7   6  -2 2.53198 3.64091   1
   6  -6  -2 1.02737 2.16336   1
   6  -6  -2 -3.1683 2.01274   3
  -6  -6   2 2.84774 2.16554   2
   6   6  -2 0.95127 2.48964   1
   5  -6  -2 54.7550 8.69378   3
  -5  -6   2 59.2931 5.98912   2
   5   6  -2 52.1454 7.44995   1
  -5   6   2 59.1099 6.16076   1
  -4  -6   2 68.5134 6.16309   2
   4  -6  -2 84.5415 10.1748   3
   4   6  -2 63.9965 7.61476   1
  -4   6   2 73.8656 6.63194   1
   3  -6  -2 304.757 28.1999   3
  -3  -6   2 345.863 20.1051   2
  -3   6   2 347.784 21.5682   1
   3   6  -2 354.212 23.0905   1
  -2  -6   2 507.057 38.1763   3
  -2  -6   2 510.240 28.8685   2
  -2   6   2 531.062 31.7947   1
   2   6  -2 516.086 32.1759   1
   1  -6  -2 310.424 24.8398   3
  -1  -6   2 324.332 18.5297   2
   1   6  -2 302.872 19.6381   1
   0  -6  -2 400.894 28.3488   3
   0  -6   2 328.343 31.8873   3
   0  -6  -2 395.992 22.8063   2
   0   6  -2 395.561 23.0180   1
  -1  -6  -2 244.464 15.2330   2
   1   6   2 232.808 18.3477   1
   2  -6   2 475.278 40.9635   3
  -2  -6  -2 490.703 28.7008   2
   2   6   2 515.796 32.4991   1
  -3  -6  -2 483.085 28.9354   2
   3  -6   2 512.873 40.4562   3
   3   6   2 477.979 32.1911   1
   4  -6   2 363.345 31.3498   3
   4  -6   2 368.831 22.1364   1
  -4  -6  -2 332.362 22.4480   2
   4   6   2 365.591 25.6304   1
   5  -6   2 3.96615 4.06661   3
  -5  -6  -2 0.62434 2.06123   2
   5   6   2 0.75400 2.61209   1
   6  -6   2 -1.7497 2.53817   3
  -6  -6  -2 5.50165 3.16484   2
   6   6   2 -0.2592 2.31623   1
   7  -6   2 13.0649 7.09778   3
  -7  -6  -2 29.5306 6.65652   2
   7   6   2 28.4485 7.14708   1
   7  -7  -2 65.9005 11.3549   3
  -7  -7   2 63.0421 8.65976   2
   7   7  -2 64.1526 9.47254   1
  -6  -7   2 91.7721 8.71655   2
   6  -7  -2 93.1488 12.6620   3
   6   7  -2 79.2298 10.3603   1
   5  -7  -2 121.306 14.5433   3
  -5  -7   2 129.672 9.92611   2
  -5   7   2 118.105 9.78280   1
   5   7  -2 106.569 11.5785   1
  -4  -7   2 58.8250 5.78421   2
   4  -7  -2 66.3453 10.1037   3
   4   7  -2 71.8034 7.83668   1
  -4   7   2 60.3705 5.90562   1
   3  -7  -2 17.4703 6.01374   3
  -3  -7   2 31.0216 3.75086   2
   3   7  -2 28.1930 4.56598   1
  -3   7   2 33.9934 3.72150   1
  -2  -7   2 68.3629 8.39862   3
   2  -7  -2 44.7857 9.07536   3
  -2  -7   2 65.0927 5.84502   2
  -2   7   2 57.8088 6.88799   1
   2   7  -2 60.3335 6.09125   1
  -1  -7   2 863.912 47.6132   2
  -1  -7   2 868.691 62.4039   3
   1  -7  -2 886.532 62.4573   3
   1   7  -2 843.257 51.1304   1
   0  -7   2 220.311 26.0857   3
   0  -7  -2 233.337 16.1566   2
   0  -7  -2 251.859 19.8237   3
   0   7  -2 253.014 15.3986   1
  -1  -7  -2 564.217 30.8161   2
   1   7   2 494.046 35.1622   1
   2  -7   2 29.2033 8.02915   3
  -2  -7  -2 22.0441 3.63046   2
   2   7   2 36.3597 5.51031   1
   3  -7   2 18.6090 7.02245   3
  -3  -7  -2 20.2859 3.85040   2
   3   7   2 31.4572 5.23154   1
  -4  -7  -2 111.341 9.68645   2
   4  -7   2 109.786 15.3118   3
   4   7   2 117.843 11.6389   1
   5  -7   2 258.918 26.7603   3
  -5  -7  -2 272.282 19.0634   2
   5   7   2 272.666 21.7386   1
   6  -7   2 131.150 17.3364   3
  -6  -7  -2 130.222 11.9868   2
   6   7   2 129.320 14.2058   1
  -7  -7  -2 94.7509 11.3389   2
   7  -7   2 80.2431 14.5952   3
   7   7   2 94.7967 12.5207   1
   7  -8  -2 0.43412 3.71022   3
   7   8  -2 -2.0295 2.45778   1
   6  -8  -2 11.1052 6.41994   3
  -6  -8   2 9.23843 3.68271   2
   6   8  -2 20.1512 5.50444   1
  -5  -8   2 67.4149 6.88176   2
   5  -8  -2 64.3912 11.5790   3
   5   8  -2 73.5719 9.15344   1
  -4  -8   2 68.5702 6.33610   2
   4  -8  -2 38.6024 9.44098   3
  -4   8   2 70.4628 6.18842   1
   4   8  -2 65.0663 7.80006   1
  -3  -8   2 513.797 30.1533   2
   3   8  -2 527.186 33.9875   1
  -3   8   2 528.530 31.9877   1
  -2  -8   2 439.386 34.7580   3
  -2  -8   2 434.070 26.1864   2
   2   8  -2 473.716 29.0554   1
  -2   8   2 454.500 28.5990   1
  -1  -8   2 84.5828 10.7056   3
   1  -8  -2 83.7113 10.9238   3
  -1  -8   2 98.1190 7.98388   2
   1   8  -2 89.7645 7.38119   1
   0  -8  -2 214.450 15.0415   2
   0  -8  -2 222.768 18.3339   3
   0  -8   2 227.438 23.3440   3
   0   8  -2 211.844 14.0969   1
   1  -8   2 336.650 34.3375   3
   1   8   2 398.832 27.2309   1
  -2  -8  -2 345.596 22.2399   2
   2   8   2 388.837 26.5044   1
  -3  -8  -2 306.265 19.8496   2
   3  -8   2 254.762 29.4948   3
   3   8   2 347.837 23.5358   1
  -4  -8  -2 141.854 11.6383   2
   4  -8   2 131.906 18.5286   3
   4   8   2 157.590 14.2285   1
  -5  -8  -2 30.9123 5.30091   2
   5  -8   2 28.5256 9.36820   3
   5   8   2 34.1035 6.62376   1
   6  -8   2 3.51368 4.99579   3
  -6  -8  -2 2.94007 3.39731   2
   6   8   2 0.86587 2.98484   1
   7  -8   2 49.4339 12.5522   3
  -7  -8  -2 65.0089 9.84956   2
   7   8   2 47.7403 9.52752   1
   7  -9  -2 8.23752 7.05896   3
   7   9  -2 5.31041 4.22302   1
   6  -9  -2 56.5443 12.3022   3
  -6  -9   2 64.8971 7.50705   2
   6   9  -2 63.3255 9.26615   1
  -5  -9   2 64.6155 6.85391   2
   5  -9  -2 45.9761 11.2011   3
   5   9  -2 67.8809 8.87581   1
   4  -9  -2 13.0826 6.37333   3
  -4  -9   2 11.2177 3.12831   2
  -4   9   2 16.4967 3.01102   1
   4   9  -2 9.47067 3.82813   1
  -3  -9   2 10.0378 2.79282   2
   3  -9  -2 4.47644 4.63426   3
  -3   9   2 13.8441 2.43997   1
   3   9  -2 12.3025 3.64428   1
  -2  -9   2 589.682 33.5459   2
  -2  -9   2 577.257 44.1581   3
   2  -9  -2 527.611 46.5924   3
  -2   9   2 574.463 36.3678   1
   2   9  -2 613.124 36.6104   1
  -1  -9   2 110.715 12.9265   3
  -1  -9   2 112.892 9.55068   2
   1  -9  -2 117.475 12.6159   3
   1   9  -2 109.511 8.93247   1
   0  -9  -2 630.358 37.4455   2
   0  -9  -2 648.183 46.9525   3
   0  -9   2 683.985 52.0593   3
   0   9  -2 612.008 38.6121   1
   1  -9   2 232.197 24.7760   3
   1   9   2 173.153 16.2699   1
  -2  -9  -2 28.9890 4.36584   2
   2  -9   2 8.01294 7.24168   3
   2   9   2 30.6963 6.39444   1
   3  -9   2 17.4263 8.53023   3
  -3  -9  -2 25.8463 4.42705   2
   3   9   2 32.2373 6.55049   1
  -4  -9  -2 154.482 12.5175   2
   4  -9   2 157.325 21.6278   3
   4   9   2 156.689 15.1515   1
   5  -9   2 64.6229 13.8214   3
  -5  -9  -2 64.3141 7.79167   2
   5   9   2 63.5043 9.70729   1
   6  -9   2 159.739 22.5961   3
  -6  -9  -2 166.876 14.7193   2
   6   9   2 151.115 16.7526   1
   7 -10  -2 -0.5943 5.69792   3
   7  10  -2 10.3021 5.76048   1
  -6 -10   2 4.11736 3.41114   2
   6 -10  -2 7.12044 6.53833   3
   6  10  -2 5.93545 4.67443   1
   5 -10  -2 61.0825 13.8992   3
  -5 -10   2 108.269 9.55493   2
   5  10  -2 119.375 12.0668   1
  -4 -10   2 46.0155 5.61603   2
   4 -10  -2 29.0886 10.5182   3
   4  10  -2 54.0477 7.40051   1
  -3 -10   2 516.848 30.8023   2
   3  10  -2 567.600 34.6365   1
  -3  10   2 486.075 31.6009   1
   2 -10  -2 8.83052 5.16353   3
  -2 -10   2 16.3294 5.13920   3
  -2 -10   2 16.9945 3.82099   2
  -2  10   2 16.1335 4.57114   1
   2  10  -2 14.5246 3.51658   1
   1 -10  -2 4.25705 3.77028   3
  -1 -10   2 7.34823 3.51863   2
  -1 -10   2 6.49949 4.81324   3
  -1  10   2 1.02850 5.02908   1
   1  10  -2 7.05718 2.70749   1
   0 -10   2 22.4198 8.43431   3
   0 -10  -2 20.2407 5.49404   3
   0 -10  -2 29.0078 5.83495   2
   0  10  -2 20.3295 5.01855   1
  -1 -10  -2 124.952 10.3860   2
   1 -10   2 110.717 18.1864   3
   2 -10   2 80.2002 16.4629   3
  -2 -10  -2 131.584 10.4856   2
   2  10   2 128.754 13.1511   1
   3 -10   2 55.5540 14.2068   3
  -3 -10  -2 102.773 9.49440   2
   3  10   2 118.239 12.4374   1
  -4 -10  -2 -1.3514 1.92648   2
   4 -10   2 0.61743 5.31580   3
   4  10   2 3.21168 3.85855   1
   5 -10   2 -0.4280 4.98504   3
  -5 -10  -2 3.00672 2.37684   2
   5  10   2 -2.6141 2.51484   1
  -6 -10  -2 0.18379 3.15581   2
   6 -10   2 4.61102 6.92986   3
   6  10   2 -1.2369 3.64726   1
   6 -11  -2 46.6420 13.6986   3
   6  11  -2 99.2772 11.8251   1
   5 -11  -2 -5.4044 3.39998   3
  -5 -11   2 -1.5295 1.96756   2
   5  11  -2 1.88658 3.43003   1
   4 -11  -2 2.43940 5.63708   3
  -4 -11   2 3.46854 2.56477   2
   4  11  -2 5.95058 3.39748   1
   3 -11  -2 3.38311 6.40512   3
  -3 -11   2 2.67344 3.67533   2
   3  11  -2 17.7588 4.47449   1
   2 -11  -2 351.751 31.3856   3
  -2 -11   2 341.572 21.5552   2
  -2 -11   2 315.447 28.3204   3
  -2  11   2 298.572 22.3692   1
   2  11  -2 310.181 22.0970   1
  -1 -11   2 6.21210 4.96269   3
   1 -11  -2 5.24410 3.40685   2
   1 -11  -2 12.0703 5.00817   3
  -1 -11   2 9.71220 4.01363   2
  -1  11   2 -1.0192 3.09434   1
   1  11  -2 1.52702 1.93006   1
   0  11  -2 329.214 22.8540   1
  -1 -11  -2 309.624 22.2006   2
   1 -11   2 353.981 35.3000   3
   2 -11   2 7.08650 7.73841   3
  -2 -11  -2 22.5260 5.09215   2
   2  11   2 22.8387 6.77763   1
   3 -11   2 1.46095 5.09719   3
  -3 -11  -2 -1.0921 1.70671   2
   3  11   2 -1.5738 3.00203   1
  -4 -11  -2 160.205 13.8867   2
   4  11   2 191.308 18.5691   1
  -5 -11  -2 6.10032 3.36993   2
   5 -11   2 8.72262 8.33327   3
   5  11   2 11.1048 5.73071   1
   6 -11   2 47.4788 16.7872   3
  -6 -11  -2 61.9472 9.38656   2
   6  11   2 48.7676 10.6975   1
   6 -12  -2 -4.2976 5.32251   3
   6  12  -2 2.78916 3.74569   1
  -5 -12   2 154.860 13.2386   2
   5  12  -2 153.482 15.4802   1
  -4 -12   2 14.1301 4.21237   2
   4 -12  -2 12.1391 8.76703   3
   4  12  -2 12.9597 4.75152   1
   3 -12  -2 185.771 24.1638   3
  -3 -12   2 215.899 16.1039   2
   3  12  -2 195.415 16.3743   1
  -2 -12   2 0.59593 4.24977   3
   2 -12  -2 9.26471 7.89264   3
  -2 -12   2 -0.1471 3.38699   2
   2  12  -2 2.95086 3.34922   1
   1 -12  -2 28.0278 7.03135   2
   1 -12  -2 38.9531 8.05596   3
  -1 -12   2 32.1402 9.32913   3
  -1 -12   2 30.3242 6.89337   2
   1  12  -2 25.9100 5.61199   1
   0 -12  -2 0.52859 3.30734   2
   0 -12   2 5.84975 5.64342   3
   0 -12  -2 7.60736 4.24147   3
   0  12   2 2.62656 3.54577   1
   1 -12   2 86.0583 19.2014   3
  -1 -12  -2 77.5389 10.9928   2
  -2 -12  -2 2.19692 2.83981   2
   2 -12   2 1.36613 6.45531   3
   2  12   2 1.14747 3.97500   1
  -3 -12  -2 288.238 20.0926   2
   3  12   2 258.411 24.3038   1
   4 -12   2 9.16490 7.43586   3
  -4 -12  -2 8.23438 3.93398   2
   4  12   2 6.17508 4.69119   1
  -5 -12  -2 0.12942 2.83197   2
   5 -12   2 -4.1734 6.59698   3
   5  12   2 -0.6772 5.25224   1
  -5 -13   2 0.86925 3.77400   2
   5 -13  -2 -3.6808 5.55914   3
   5  13  -2 1.13730 4.16636   1
  -4 -13   2 2.53665 3.11442   2
   4 -13  -2 2.23851 6.38172   3
   4  13  -2 4.45841 2.84056   1
  -3 -13   2 -0.3306 3.17070   2
   3 -13  -2 -5.2605 4.76580   3
   3  13  -2 0.88075 2.80031   1
  -2 -13   2 88.4440 11.4153   2
   2 -13  -2 127.474 19.1363   3
  -2 -13   2 106.975 15.2416   3
   2  13  -2 105.691 11.0113   1
  -1 -13   2 66.1796 11.8142   3
  -1 -13   2 62.5053 9.27944   2
   1 -13  -2 39.7839 8.81415   3
   1 -13  -2 49.6930 8.71012   2
   1  13  -2 33.4875 7.05486   1
   0 -13  -2 229.347 18.5384   2
   0 -13  -2 210.159 21.5559   3
   0 -13   2 259.145 26.6085   3
   1 -13   2 16.4995 11.4501   3
  -1 -13  -2 5.25576 5.07884   2
   1  13   2 -1.3919 3.06368   1
  -2 -13  -2 24.0396 6.07728   2
   2 -13   2 24.0283 13.1148   3
   2  13   2 6.57791 4.25728   1
   3 -13   2 8.63267 9.22044   3
  -3 -13  -2 6.57764 3.31470   2
   3  13   2 1.28503 4.30395   1
   4 -13   2 30.6566 14.5961   3
  -4 -13  -2 66.6179 8.70253   2
   4  13   2 65.7062 12.0480   1
   5 -13   2 2.25802 8.06148   3
  -5 -13  -2 2.73214 3.36829   2
   5  13   2 12.0159 6.58306   1
   5  14  -2 29.7588 7.48902   1
   4 -14  -2 4.51893 6.85420   3
  -4 -14   2 -3.5837 2.73658   2
   4  14  -2 -1.7518 3.47305   1
   3 -14  -2 233.356 27.3391   3
  -3 -14   2 245.670 18.6698   2
   3  14  -2 226.128 19.2959   1
  -2 -14   2 -1.6850 3.85038   2
   2 -14  -2 5.47043 6.36632   3
  -2 -14   2 2.51831 5.11031   3
   2  14  -2 0.14298 3.67119   1
   1 -14  -2 18.3331 7.65839   3
  -1 -14   2 22.9041 7.33277   2
   1 -14  -2 20.0092 7.52257   2
  -1 -14   2 10.0929 7.76811   3
   0 -14  -2 44.9544 9.39678   3
   0 -14   2 42.9221 13.7993   3
   0 -14  -2 33.9524 8.98395   2
   0 -14   2 48.2299 9.65280   2
   1 -14   2 163.870 25.9118   3
  -1 -14  -2 171.474 16.0497   2
  -2 -14  -2 4.38756 4.03070   2
   2 -14   2 5.78666 8.90859   3
   2  14   2 0.76546 3.50684   1
   3 -14   2 114.194 23.6190   3
  -3 -14  -2 150.952 13.2999   2
   3  14   2 93.4625 14.9807   1
  -4 -14  -2 2.51503 3.47496   2
   4 -14   2 -5.2136 7.31798   3
   4  14   2 1.57370 5.12623   1
  -4 -15   2 38.3631 8.20886   2
   4 -15  -2 23.0554 11.6796   3
   4  15  -2 27.8892 7.72534   1
   3 -15  -2 3.83072 7.43976   3
  -3 -15   2 2.44627 4.99615   2
   3  15  -2 0.61840 4.07220   1
   2 -15  -2 64.6061 11.3900   2
   2 -15  -2 67.0233 12.6364   3
  -2 -15   2 59.5003 9.84453   2
  -2 -15   2 58.5325 11.9753   3
  -1 -15   2 3.82874 5.01194   2
  -1 -15   2 2.61346 5.09654   3
   1 -15  -2 0.60958 3.78029   3
   1 -15  -2 3.60448 4.80232   2
   0 -15   2 193.504 18.0904   2
   0 -15  -2 154.852 18.9166   3
   0 -15  -2 170.970 16.7576   2
   0 -15   2 184.473 23.1613   3
  -1 -15  -2 37.9776 8.40050   2
   1 -15   2 59.7278 15.8943   3
  -2 -15  -2 1.79117 4.02991   2
   2 -15   2 7.87874 9.19291   3
   2  15   2 -0.1923 4.46567   1
  -3 -15  -2 5.50633 4.50038   2
   3 -15   2 3.49412 10.7517   3
   3  15   2 10.5846 6.43514   1
   4 -15   2 10.3275 12.3550   3
  -3 -16   2 122.266 14.1293   2
   3 -16  -2 122.029 19.5999   3
   2 -16  -2 15.2609 8.12927   3
  -2 -16   2 7.45525 6.34681   2
   2 -16  -2 27.4588 8.95152   2
  -2 -16   2 13.7399 7.58616   3
   1 -16  -2 9.86543 7.18233   3
  -1 -16   2 17.8629 9.30213   2
   1 -16  -2 6.18340 7.74465   2
  -1 -16   2 8.69637 9.04628   3
   0 -16  -2 5.36047 6.21610   3
   0 -16  -2 5.77221 7.96110   2
   0 -16   2 -6.3202 8.02632   3
   0 -16   2 6.39432 8.37385   2
  -1 -16  -2 39.1771 9.74657   2
   1 -16   2 56.4735 16.9910   3
  -2 -16  -2 2.20755 4.50612   2
   2 -16   2 6.70177 9.73617   3
   2  16   2 0.12481 5.13848   1
   3 -16   2 56.7863 19.6905   3
  -3 -16  -2 50.0524 9.40441   2
   3  16   2 27.5985 10.5855   1
   2 -17  -2 65.2059 13.8994   2
   2 -17  -2 67.6988 13.7921   3
  -2 -17   2 64.6038 14.1841   3
  -2 -17   2 64.7883 13.2158   2
   1 -17  -2 8.97020 6.76177   3
  -1 -17   2 11.1899 8.29770   3
   1 -17  -2 9.22247 7.01650   2
  -1 -17   2 10.4540 7.81961   2
   0 -17  -2 137.832 16.9743   2
   0 -17   2 165.082 23.1941   3
   0 -17  -2 146.313 18.9974   3
   0 -17   2 156.044 18.5034   2
   1 -17   2 4.78954 7.00739   2
  -1 -17  -2 6.51977 5.75653   2
   1 -17   2 2.62152 7.49295   3
   8   0  -3 1.15318 3.29380   1
   7   0  -3 32.0666 6.23978   1
   6   0  -3 -0.5550 2.13506   1
  -5   0   3 5.31666 2.74512   1
  -4   0   3 -0.6717 0.98496   1
   3   0  -3 1325.15 70.4405   2
  -3   0   3 1345.79 78.5380   1
  -2   0   3 -1.2033 1.09130   1
  -1   0   3 6.77638 1.34023   3
   1   0  -3 7.71468 0.92167   2
   1   0  -3 8.58440 2.07759   1
   1   0  -3 4.38491 1.66415   3
   0   0   3 0.92786 1.63511   1
   0   0   3 -0.9329 0.84846   3
   0   0  -3 -0.8662 1.44951   1
   0   0  -3 -0.3179 0.60954   2
   0   0   3 0.40322 0.72864   2
  -1   0  -3 7.54826 1.63254   2
   1   0   3 0.01110 1.08360   1
   2   0   3 0.12045 1.01773   1
  -2   0  -3 0.32445 0.94325   2
  -3   0  -3 1.81463 1.33510   2
   3   0   3 0.69709 1.12675   1
  -4   0  -3 1.00353 1.44792   2
   4   0   3 -0.0512 1.22683   1
  -5   0  -3 382.586 24.4736   2
   5   0   3 380.846 26.3267   1
   6   0   3 -0.1783 1.78088   1
  -6   0  -3 -2.2431 1.80774   2
   7   0   3 -0.2428 2.26360   1
   8  -1  -3 3.91516 3.69545   1
   8   1  -3 1.00526 2.66885   1
   7  -1  -3 2.55984 2.78173   1
   7   1  -3 -0.6212 2.15764   1
   6  -1  -3 298.955 22.4898   1
   6   1  -3 310.963 23.0500   1
  -5  -1   3 0.96482 1.78080   1
  -5   1   3 4.46116 2.31501   1
  -4  -1   3 471.759 30.0826   1
  -4   1   3 454.820 29.8828   1
  -3  -1   3 86.6653 7.98902   1
   3   1  -3 98.1969 6.21681   2
  -3   1   3 95.9396 8.04457   1
  -2  -1   3 123.610 9.27120   1
   2   1  -3 120.819 6.95132   2
  -2   1   3 126.673 9.28955   1
  -1  -1   3 1179.90 67.4302   1
   1  -1  -3 1170.51 60.9858   2
  -1  -1   3 1142.27 78.5906   3
  -1   1   3 1151.05 67.7805   1
   1   1  -3 1171.02 67.3314   1
   0  -1   3 1891.99 129.154   3
   0  -1   3 1917.75 109.942   1
   0  -1  -3 1794.90 99.5061   2
   0  -1   3 1919.15 99.4400   2
   0   1   3 1917.47 99.6525   2
   0   1  -3 2201.18 128.599   3
   0   1  -3 1699.56 99.2816   2
   1  -1   3 28.6733 3.86063   3
  -1  -1  -3 22.7545 2.72490   2
  -1   1  -3 33.7355 4.35250   1
  -1   1  -3 24.2835 2.74301   2
   2  -1   3 373.659 25.3345   1
  -2  -1  -3 402.264 22.9744   2
   2   1   3 405.889 26.0511   1
  -2   1  -3 401.241 22.9833   2
   3  -1   3 110.342 9.04992   1
   3   1   3 107.387 9.43445   1
  -3   1  -3 113.601 8.63590   2
  -4  -1  -3 -2.0043 0.90641   2
   4  -1   3 -0.3041 0.97542   1
   4   1   3 -0.9978 1.16257   1
  -4   1  -3 -1.2339 1.10174   2
   5  -1   3 3.05161 1.89592   1
  -5  -1  -3 3.35073 2.36348   2
  -5   1  -3 1.81584 2.20556   2
   5   1   3 3.46647 2.32465   1
   6  -1   3 141.888 12.7788   1
  -6  -1  -3 136.175 12.1639   2
   6   1   3 137.311 13.1497   1
  -7  -1  -3 3.84908 3.29050   2
   7  -1   3 6.68816 4.08594   1
   7   1   3 5.51556 3.75883   1
   8  -2  -3 2.69664 2.97393   1
   8   2  -3 3.28576 3.29446   1
   7  -2  -3 131.789 13.0803   1
   7   2  -3 137.549 13.7410   1
   6   2  -3 47.4110 7.08377   1
  -6   2   3 51.2866 6.82370   1
  -5  -2   3 16.8593 2.76484   2
  -5   2   3 19.2959 3.77127   1
   5   2  -3 23.0764 4.71745   1
  -4  -2   3 103.884 7.45363   2
  -4  -2   3 116.054 9.83734   1
  -4   2   3 111.072 9.43544   1
  -3  -2   3 288.040 19.5092   1
  -3  -2   3 291.279 16.3072   2
   3   2  -3 289.496 16.2667   2
  -3   2   3 291.925 19.2141   1
  -2  -2   3 220.823 14.7495   1
  -2  -2   3 217.039 11.9062   2
  -2   2   3 230.596 14.7513   1
   2   2  -3 212.986 11.8731   2
  -1  -2   3 268.021 21.1392   3
  -1  -2   3 309.162 17.9188   1
   1  -2  -3 274.537 16.0407   2
  -1   2   3 306.469 19.3796   1
   1   2  -3 274.763 17.6553   1
   0  -2   3 26.3037 2.37529   2
   0  -2   3 25.7230 5.59826   3
   0  -2  -3 23.6226 2.56603   2
   0  -2   3 21.4811 2.45698   1
   0   2   3 25.6595 2.65909   2
   0   2  -3 19.9341 3.40415   1
  -1  -2  -3 0.27063 0.93387   2
   1  -2   3 -0.3254 0.72446   1
   1  -2   3 1.97939 1.95055   3
   1   2   3 0.10900 1.24260   1
  -1   2  -3 2.06907 1.43017   1
  -1   2  -3 1.36529 1.05231   2
  -2  -2  -3 -0.2547 0.89490   2
   2  -2   3 -0.5150 0.87186   1
   2  -2   3 1.59753 1.77414   3
  -2   2  -3 -1.2339 0.82227   2
   2   2   3 0.17731 1.44102   1
  -3  -2  -3 386.625 24.2961   2
   3  -2   3 416.003 26.0931   1
  -3   2  -3 414.259 24.5309   2
   3   2   3 418.943 27.1444   1
  -4  -2  -3 15.3239 3.54207   2
   4  -2   3 21.4982 3.44495   1
  -4   2  -3 16.9142 3.57930   2
   4   2   3 15.1462 3.83544   1
  -5  -2  -3 205.253 15.0509   2
   5  -2   3 211.093 15.5044   1
   5   2   3 182.765 15.9640   1
   6  -2   3 0.28325 1.80563   1
  -6  -2  -3 -0.4402 2.31146   2
   6   2   3 -0.7233 2.09993   1
  -7  -2  -3 -0.0239 2.95958   2
   7   2   3 -1.8435 2.35252   1
   8  -3  -3 -0.3249 2.88672   1
   8   3  -3 -1.4443 2.72343   1
   7  -3  -3 4.37197 3.11646   1
   7   3  -3 4.72126 3.46703   1
  -6  -3   3 551.891 32.2077   2
   6   3  -3 536.619 37.3207   1
  -6   3   3 559.751 36.3182   1
  -5  -3   3 110.702 8.65880   2
  -5   3   3 133.024 10.8057   1
   5   3  -3 116.463 11.2427   1
  -4  -3   3 804.970 45.6026   2
  -4   3   3 883.594 51.3148   1
  -3  -3   3 174.961 13.2788   1
  -3  -3   3 194.148 10.9073   2
   3   3  -3 177.389 10.7113   2
  -3   3   3 181.793 13.1159   1
  -2  -3   3 18.3155 1.74076   2
   2  -3  -3 17.4972 2.79195   3
  -2  -3   3 17.9620 2.93283   1
  -2  -3   3 17.4420 3.15120   3
  -2   3   3 21.9853 3.08289   1
   2   3  -3 16.5516 1.68552   2
   1  -3  -3 516.045 33.1135   3
   1  -3  -3 479.055 26.9213   2
  -1  -3   3 490.801 29.2692   1
  -1  -3   3 497.291 35.5205   3
  -1   3   3 554.306 32.5460   1
   1   3  -3 476.183 29.1751   1
  -1   3   3 421.949 33.8648   3
   0  -3   3 740.893 55.0737   3
  -1  -3  -3 265.481 16.7074   2
   1  -3   3 288.223 23.4721   3
  -1   3  -3 299.523 18.1321   1
   2  -3   3 1756.05 116.920   3
  -2  -3  -3 1681.53 90.4598   2
   2   3   3 1651.87 100.245   1
   3  -3   3 216.608 18.5195   3
  -3  -3  -3 203.466 14.1134   2
   3  -3   3 207.048 14.5265   1
   3   3   3 210.808 15.9568   1
  -4  -3  -3 13.4115 3.52589   2
   4  -3   3 10.9559 2.83115   1
   4   3   3 8.10684 3.46776   1
  -5  -3  -3 49.8785 6.33316   2
   5  -3   3 42.5809 5.51523   1
   5   3   3 45.2228 6.64742   1
  -6  -3  -3 102.025 10.2520   2
   6  -3   3 95.7698 9.95812   1
   6   3   3 94.5070 10.9710   1
  -7  -3  -3 22.4564 6.12793   2
   7  -3   3 17.2873 7.07057   3
   7   3   3 21.1567 6.57342   1
   8   4  -3 46.6797 9.03260   1
  -7  -4   3 93.5628 9.20366   2
   7  -4  -3 114.532 11.7568   1
   7   4  -3 109.819 12.2741   1
  -6  -4   3 287.700 19.3833   2
  -6   4   3 328.800 22.4231   1
   6   4  -3 312.051 23.7579   1
  -5  -4   3 1.44689 1.33006   2
   5   4  -3 5.97903 3.14738   1
  -5   4   3 3.54496 2.06509   1
   4  -4  -3 34.7413 5.04527   3
  -4  -4   3 29.1384 3.38824   2
   4   4  -3 30.6221 4.85416   1
  -4   4   3 35.0168 4.51401   1
  -3  -4   3 442.713 28.8598   1
  -3  -4   3 448.602 24.8907   2
   3  -4  -3 454.190 33.1059   3
   3   4  -3 437.944 24.8849   2
  -3   4   3 471.991 28.3784   1
  -2  -4   3 304.200 19.3493   1
  -2  -4   3 302.108 16.4884   2
  -2  -4   3 319.022 22.8257   3
   2  -4  -3 240.322 22.5207   3
  -2   4   3 319.552 19.3616   1
  -1  -4   3 1071.98 74.9935   3
  -1  -4   3 1092.10 62.4129   1
   1  -4  -3 1047.76 57.5296   2
   1  -4  -3 1074.88 72.4504   3
   0  -4   3 663.207 50.9417   3
  -1  -4  -3 168.212 11.3783   2
   1  -4   3 154.256 17.3045   3
   1  -4   3 175.750 10.6199   1
  -1   4  -3 195.252 11.4656   1
   2  -4   3 209.637 20.4602   3
  -2  -4  -3 210.455 13.9539   2
   2   4   3 210.103 17.6825   1
  -2   4  -3 222.658 13.2420   1
   3  -4   3 1242.38 73.6760   1
  -3  -4  -3 1246.29 68.5214   2
   3  -4   3 1337.61 89.2604   3
   3   4   3 1199.60 75.6951   1
   4  -4   3 189.438 18.2277   3
   4  -4   3 187.145 13.5957   1
  -4  -4  -3 183.279 13.6884   2
   4   4   3 193.266 15.6498   1
   5  -4   3 114.381 9.83401   1
  -5  -4  -3 111.109 10.2543   2
   5  -4   3 107.797 13.6236   3
   5   4   3 105.572 11.3728   1
  -6  -4  -3 5.98191 3.41616   2
   6  -4   3 5.44623 3.60918   3
   6   4   3 6.88107 3.59673   1
   7  -4   3 4.03027 3.88457   3
  -7  -4  -3 4.10654 3.50458   2
   7   4   3 0.38010 3.27098   1
   8  -5  -3 9.93748 5.54274   3
   8   5  -3 5.34671 4.72529   1
   7  -5  -3 8.53325 4.33004   1
   7  -5  -3 17.0183 5.50671   3
   7   5  -3 13.5414 5.16850   1
   6  -5  -3 322.347 26.7882   3
  -6  -5   3 303.466 19.7496   2
  -6   5   3 302.849 21.9938   1
   6   5  -3 311.187 23.8725   1
   5  -5  -3 224.199 19.7852   3
  -5  -5   3 215.955 14.4507   2
  -5   5   3 244.858 16.8266   1
   5   5  -3 207.608 17.6435   1
  -4  -5   3 201.781 12.8841   2
   4  -5  -3 209.738 17.7936   3
   4   5  -3 197.089 15.6392   1
  -4   5   3 199.623 14.5889   1
   3  -5  -3 219.278 17.7382   3
  -3  -5   3 179.283 11.9608   2
   3   5  -3 208.536 14.8841   1
  -3   5   3 197.109 13.9383   1
  -2  -5   3 66.9605 5.13665   2
  -2  -5   3 65.7392 7.97601   3
  -2   5   3 68.7944 6.68200   1
   2   5  -3 61.8155 6.16662   1
  -1  -5   3 332.747 20.9399   1
  -1  -5   3 346.148 27.0641   3
   1  -5  -3 349.085 24.4848   3
   1  -5  -3 321.871 19.9426   2
   0  -5  -3 1353.22 58.9149   2
   0  -5   3 923.324 78.7625   3
   0   5  -3 965.028 62.0949   1
   1  -5   3 1007.03 65.8958   3
   1   5   3 721.076 52.4447   1
   2  -5   3 1044.07 73.5774   3
  -2  -5  -3 974.979 54.5892   2
   2   5   3 974.531 61.6684   1
   3  -5   3 6.58856 3.84953   3
  -3  -5  -3 3.54190 1.87151   2
   3  -5   3 8.92926 1.51472   1
   3  -5   3 3.02468 1.46350   1
   3   5   3 7.04492 3.12451   1
   4  -5   3 1.04143 1.38341   1
  -4  -5  -3 1.16776 1.75826   2
   4  -5   3 4.90216 3.11394   3
   4   5   3 0.14249 1.93561   1
  -5  -5  -3 125.257 10.9416   2
   5  -5   3 126.127 15.0000   3
   5   5   3 107.671 11.9685   1
  -6  -5  -3 102.500 10.5777   2
   6  -5   3 90.8941 13.3064   3
   6   5   3 103.071 11.9148   1
  -7  -5  -3 12.0129 5.03347   2
   7  -5   3 9.09558 5.41237   3
   7   5   3 14.8632 5.62617   1
   8  -6  -3 66.4631 11.7513   3
   8   6  -3 62.2939 10.5512   1
   7  -6  -3 63.0714 10.5644   3
   7   6  -3 87.2010 10.8266   1
  -6  -6   3 63.3610 6.57312   2
   6  -6  -3 64.7639 9.64118   3
   6   6  -3 53.0662 8.27571   1
  -6   6   3 60.6838 6.95726   1
  -5  -6   3 2.72545 1.69683   2
   5  -6  -3 1.28202 2.56430   3
   5   6  -3 -1.5423 1.77184   1
  -5   6   3 -0.7323 1.08924   1
   4  -6  -3 91.7329 11.0555   3
  -4  -6   3 95.0184 7.26433   2
   4   6  -3 92.8475 9.30112   1
  -4   6   3 90.2483 8.08502   1
   3  -6  -3 499.573 45.2701   3
  -3  -6   3 629.285 33.4459   2
  -3   6   3 644.071 37.0758   1
   3   6  -3 623.784 38.1123   1
  -2  -6   3 86.7334 9.78748   3
  -2  -6   3 96.0872 6.83490   2
  -2   6   3 105.504 8.90108   1
   2   6  -3 96.9548 8.26707   1
   1  -6  -3 1037.85 59.6258   2
   1  -6  -3 1116.93 75.2629   3
  -1  -6   3 1147.86 78.3570   3
   1   6  -3 1075.41 63.8897   1
   0  -6  -3 847.000 47.7758   2
   0   6  -3 837.511 50.1647   1
   0   6  -3 916.479 50.3384   1
  -1  -6  -3 0.76106 1.38888   2
   1  -6   3 -0.0820 5.94171   3
   1   6   3 1.62442 3.77349   1
  -2  -6  -3 432.702 25.2823   2
   2  -6   3 413.501 36.7218   3
   2   6   3 421.008 29.7504   1
  -3  -6  -3 461.836 27.6348   2
   3  -6   3 435.043 38.1278   3
   3   6   3 470.982 31.8749   1
   4  -6   3 248.811 24.4539   3
  -4  -6  -3 244.423 17.3667   2
   4   6   3 260.724 20.3872   1
  -5  -6  -3 290.104 20.7865   2
   5  -6   3 309.889 28.8015   3
   5   6   3 311.042 24.1780   1
   6  -6   3 17.9375 7.16300   3
  -6  -6  -3 10.3191 4.42191   2
   6   6   3 18.5779 6.16538   1
   7  -6   3 2.10777 4.72733   3
  -7  -6  -3 -1.0633 3.77265   2
   7   6   3 -1.2771 3.76235   1
   7  -7  -3 21.3973 6.79163   3
   7   7  -3 9.70344 4.96193   1
   6  -7  -3 12.5088 5.81415   3
  -6  -7   3 20.0729 3.93527   2
  -6   7   3 17.9745 3.96333   1
   6   7  -3 20.7527 5.66475   1
   5  -7  -3 198.140 19.5728   3
  -5  -7   3 183.556 12.9790   2
  -5   7   3 179.682 13.9121   1
   5   7  -3 179.220 15.8387   1
   4  -7  -3 486.259 41.5673   3
  -4  -7   3 538.362 29.8574   2
   4   7  -3 533.674 34.4256   1
  -4   7   3 505.379 32.3416   1
  -3  -7   3 94.0808 7.16199   2
   3   7  -3 92.8369 8.84061   1
  -3   7   3 93.1440 7.88360   1
  -2  -7   3 41.5518 4.26809   2
  -2  -7   3 38.5798 6.27986   3
   2  -7  -3 33.4827 7.14717   3
   2   7  -3 48.5042 5.22126   1
  -2   7   3 36.9652 6.16182   1
  -1  -7   3 319.603 25.7446   3
   1  -7  -3 299.056 22.6712   3
   1  -7  -3 282.701 18.5665   2
   1   7  -3 277.101 18.6726   1
   0  -7  -3 1031.56 68.6889   3
   0  -7  -3 978.644 54.4207   2
   0  -7   3 948.852 75.0276   3
   0   7  -3 1008.60 57.1399   1
   0   7  -3 954.986 56.9789   1
   1  -7   3 277.665 27.9792   3
   1   7   3 209.764 18.6991   1
   2  -7   3 228.029 26.4215   3
  -2  -7  -3 298.281 17.8919   2
   2   7   3 276.290 21.6087   1
   3  -7   3 45.6668 9.98181   3
  -3  -7  -3 45.5299 5.50857   2
   3   7   3 49.9488 7.51214   1
   4  -7   3 56.3668 10.5860   3
  -4  -7  -3 50.3025 6.17184   2
   4   7   3 43.9417 7.62896   1
   5  -7   3 54.5138 11.4708   3
  -5  -7  -3 69.2653 7.83916   2
   5   7   3 44.2141 8.42411   1
   6  -7   3 114.625 16.1764   3
  -6  -7  -3 97.9854 10.8700   2
   6   7   3 105.147 13.3632   1
   7  -7   3 42.3877 11.4442   3
  -7  -7  -3 46.0361 8.31607   2
   7   7   3 39.6688 9.41981   1
   7  -8  -3 46.1587 10.4196   3
   7   8  -3 40.5073 8.46361   1
  -6  -8   3 15.4417 4.30290   2
   6  -8  -3 17.8757 7.32845   3
   6   8  -3 14.9474 5.42885   1
   5  -8  -3 3.00612 3.31905   3
  -5  -8   3 -0.0445 1.27081   2
   5   8  -3 -1.4803 1.85254   1
  -5   8   3 0.78919 1.48770   1
  -4  -8   3 68.3983 6.10271   2
   4  -8  -3 42.0117 9.27833   3
   4   8  -3 68.2105 7.83215   1
  -4   8   3 59.4012 6.02752   1
  -3  -8   3 454.212 25.6289   2
   3   8  -3 425.817 28.9048   1
  -3   8   3 429.641 27.6559   1
  -2  -8   3 941.792 67.1525   3
   2  -8  -3 889.275 68.0668   3
  -2  -8   3 975.602 51.1693   2
   2   8  -3 920.769 55.9441   1
  -2   8   3 912.123 57.1193   1
  -1  -8   3 702.407 50.3753   3
   1  -8  -3 643.222 37.8929   2
   1  -8  -3 645.822 46.9889   3
   1   8  -3 623.804 39.1637   1
   0  -8  -3 5.57701 2.23747   2
   0  -8  -3 5.05371 2.25479   3
   0  -8   3 3.91800 4.77235   3
   0   8   3 -0.0166 2.02458   1
   0   8  -3 4.52055 1.31007   1
   0   8  -3 4.06446 1.13825   1
   1  -8   3 12.5132 6.97190   3
  -1  -8  -3 16.2286 3.43931   2
   1   8   3 2.38846 2.90831   1
  -2  -8  -3 28.5085 4.54688   2
   2  -8   3 11.1911 6.78968   3
   2   8   3 25.9933 6.10286   1
  -3  -8  -3 303.351 19.0509   2
   3  -8   3 242.126 28.5146   3
   3   8   3 283.768 22.8947   1
  -4  -8  -3 249.063 17.9335   2
   4  -8   3 235.140 27.7496   3
   4   8   3 279.247 22.4799   1
  -5  -8  -3 132.044 12.1097   2
   5  -8   3 131.954 18.8524   3
   5   8   3 138.638 15.2234   1
  -6  -8  -3 28.3919 6.02092   2
   6  -8   3 19.5662 9.30219   3
   6   8   3 29.2873 7.94762   1
   7   9  -3 10.8545 5.64574   1
   6  -9  -3 30.9171 10.3741   3
   6   9  -3 40.9963 7.87264   1
  -5  -9   3 182.354 12.5670   2
   5  -9  -3 119.951 18.4936   3
   5   9  -3 174.533 15.5874   1
  -4  -9   3 107.415 8.92301   2
   4   9  -3 106.143 10.9294   1
  -4   9   3 112.457 9.08772   1
  -3  -9   3 115.138 8.59488   2
  -3   9   3 96.0990 8.58956   1
   3   9  -3 106.937 9.94307   1
  -2  -9   3 21.9072 4.44847   2
   2  -9  -3 16.3393 5.50857   3
  -2  -9   3 16.0592 5.88227   3
  -2   9   3 21.0306 6.20156   1
   2   9  -3 19.5039 3.60782   1
   1  -9  -3 330.764 22.1683   2
   1  -9  -3 361.831 27.0789   3
  -1  -9   3 345.927 29.6957   3
   1   9  -3 318.516 21.6475   1
   0  -9  -3 247.134 19.9490   3
   0  -9   3 254.055 26.0561   3
   0  -9  -3 227.334 16.3572   2
   0   9  -3 234.097 15.2187   1
   1  -9   3 115.665 18.8811   3
  -2  -9  -3 179.200 12.2426   2
   2  -9   3 113.275 19.1384   3
   2   9   3 141.317 14.8102   1
  -3  -9  -3 56.0139 6.51040   2
   3  -9   3 33.0213 11.5916   3
   3   9   3 55.3751 8.83371   1
   4  -9   3 6.98552 6.68730   3
  -4  -9  -3 3.48279 2.51824   2
   4   9   3 11.2730 5.39230   1
   5  -9   3 19.5418 9.67945   3
  -5  -9  -3 24.7710 5.21800   2
   5   9   3 33.6020 8.23752   1
   6  -9   3 36.1957 12.9126   3
  -6  -9  -3 33.3654 6.93643   2
   6   9   3 24.2729 8.17099   1
   7  10  -3 15.6136 5.85263   1
   6 -10  -3 4.32344 5.28804   3
   6  10  -3 8.49166 5.01348   1
  -5 -10   3 20.2224 4.16366   2
   5 -10  -3 5.34466 6.02159   3
   5  10  -3 19.5135 5.19081   1
  -4 -10   3 121.603 9.90686   2
   4  10  -3 129.923 12.1611   1
  -4  10   3 110.536 10.2320   1
   3 -10  -3 75.4422 13.6959   3
  -3 -10   3 98.3796 8.22456   2
  -3  10   3 88.8028 7.86168   1
   3  10  -3 87.1701 9.00286   1
   2 -10  -3 608.228 46.2768   3
  -2 -10   3 627.130 46.0405   3
  -2 -10   3 618.513 34.5657   2
   2  10  -3 535.404 36.5846   1
  -2  10   3 539.345 38.3036   1
   1 -10  -3 184.918 14.3463   2
  -1 -10   3 187.793 13.7908   2
   1 -10  -3 177.017 16.4662   3
  -1 -10   3 186.336 19.3103   3
   1  10  -3 159.043 12.5806   1
   0 -10  -3 6.59164 3.05727   2
   0 -10  -3 6.59539 3.05564   3
   0 -10   3 14.1501 7.44021   3
   0  10  -3 6.23755 2.24215   1
   0  10   3 -2.5204 2.23550   1
  -1 -10  -3 2.24031 2.25954   2
   1 -10   3 2.68863 5.96711   3
   1  10   3 1.98850 3.04155   1
   2 -10   3 88.1320 18.5384   3
  -2 -10  -3 125.843 10.3521   2
   2  10   3 86.9814 12.6042   1
  -3 -10  -3 197.637 14.0609   2
   3 -10   3 112.598 22.4988   3
   3  10   3 186.790 18.6022   1
  -4 -10  -3 279.586 19.1051   2
   4 -10   3 186.152 28.0439   3
   4  10   3 298.671 24.6519   1
   5 -10   3 13.2348 8.59927   3
  -5 -10  -3 7.28864 3.84059   2
   5  10   3 15.4845 6.71257   1
  -6 -10  -3 18.9189 5.93528   2
   6 -10   3 14.6893 10.8567   3
   6  10   3 8.96275 5.97133   1
   6  11  -3 -0.2014 3.37261   1
  -5 -11   3 208.097 15.8402   2
   5  11  -3 211.966 18.4509   1
   4 -11  -3 5.57560 5.70519   3
  -4 -11   3 1.57177 2.05732   2
   4  11  -3 1.61748 2.38677   1
  -3 -11   3 4.62485 3.02294   2
   3 -11  -3 11.0426 7.59737   3
   3  11  -3 5.50846 3.18304   1
  -3  11   3 2.62784 2.91102   1
   2 -11  -3 6.48507 4.24799   3
  -2 -11   3 2.29573 3.87081   3
  -2 -11   3 1.34639 2.60955   2
  -2  11   3 4.04883 4.04250   1
   2  11  -3 4.68244 2.24304   1
  -1 -11   3 40.0575 9.38210   2
   1 -11  -3 32.8182 6.65049   2
  -1 -11   3 53.2026 14.1768   3
   1 -11  -3 36.8685 6.72444   3
   1  11  -3 38.6126 5.32704   1
   0 -11  -3 1.57375 3.00195   2
   0 -11  -3 0.25477 2.23119   3
   0 -11   3 0.21624 6.40109   3
   0  11   3 -6.7200 3.10134   1
   0  11  -3 2.46338 2.80807   1
   1 -11   3 242.237 30.4099   3
  -1 -11  -3 242.372 17.5353   2
   2 -11   3 0.58223 9.66866   3
  -2 -11  -3 0.72346 3.60753   2
   2  11   3 8.66823 5.81061   1
   3 -11   3 12.1574 9.29672   3
  -3 -11  -3 25.2890 5.67781   2
   3  11   3 17.6226 7.36476   1
  -4 -11  -3 -0.5846 2.41479   2
   4 -11   3 2.24618 7.16387   3
   4  11   3 11.8818 6.07531   1
   5 -11   3 20.3130 12.7434   3
  -5 -11  -3 25.6511 6.27703   2
   5  11   3 35.9489 10.4838   1
   6  12  -3 2.47372 4.05624   1
   5 -12  -3 3.74606 5.75362   3
   5  12  -3 2.74034 3.55076   1
   4 -12  -3 63.9076 14.5078   3
  -4 -12   3 89.7756 8.98164   2
   4  12  -3 92.1336 10.6065   1
  -3 -12   3 5.55646 4.70936   2
   3 -12  -3 9.30831 6.33531   3
   3  12  -3 10.5234 3.54647   1
  -2 -12   3 169.061 18.5942   3
   2 -12  -3 164.047 18.1245   3
  -2 -12   3 169.485 13.7408   2
   2  12  -3 149.762 13.0100   1
  -2  12   3 161.059 15.3010   1
   1 -12  -3 86.5886 11.4177   2
   1 -12  -3 107.819 12.8685   3
  -1 -12   3 86.4815 16.6037   3
  -1 -12   3 85.6675 12.7980   2
   1  12  -3 89.0659 9.38692   1
   0 -12  -3 19.3246 6.24179   3
   0 -12  -3 22.7162 6.49482   2
   0 -12   3 13.4199 10.8350   3
   0  12   3 4.25327 6.52327   1
   1 -12   3 8.39960 10.6751   3
  -1 -12  -3 13.8973 4.57393   2
   1  12   3 3.51456 5.45932   1
  -2 -12  -3 154.202 13.2762   2
   2 -12   3 117.897 24.2162   3
   3 -12   3 3.85517 8.80120   3
  -3 -12  -3 -4.7392 1.99209   2
   3  12   3 5.41679 5.32262   1
   4 -12   3 38.9613 15.0146   3
  -4 -12  -3 94.7356 9.95694   2
   4  12   3 77.6182 12.9335   1
   5 -12   3 0.88475 6.73600   3
  -5 -12  -3 -1.3860 2.83544   2
   5  12   3 -0.9558 4.43887   1
   5  13  -3 124.635 14.0174   1
  -4 -13   3 2.88030 3.24643   2
   4 -13  -3 10.9575 7.86469   3
   4  13  -3 6.74853 4.02111   1
   3 -13  -3 49.8686 11.2547   3
  -3 -13   3 32.5799 7.06141   2
   3  13  -3 32.1873 6.03185   1
  -2 -13   3 6.65830 5.73854   3
   2 -13  -3 10.7895 6.77820   3
   2 -13  -3 15.0296 5.92429   2
  -2 -13   3 8.52123 4.44794   2
   2  13  -3 1.28059 2.72910   1
   1 -13  -3 2.16712 4.17673   3
  -1 -13   3 0.25619 5.38716   2
  -1 -13   3 5.05177 8.28094   3
   1 -13  -3 -1.2614 4.26334   2
  -1  13   3 -2.4990 5.65077   1
   0 -13  -3 21.2229 6.44795   2
   0 -13   3 31.6827 12.0404   3
   0 -13  -3 26.5924 6.95078   3
  -1 -13  -3 361.531 25.1333   2
   1 -13   3 348.667 41.6276   3
   2 -13   3 14.4724 13.5983   3
  -2 -13  -3 4.34413 3.69250   2
   2  13   3 5.79505 4.73728   1
   3 -13   3 14.7460 11.6511   3
  -3 -13  -3 35.5785 6.37895   2
   3  13   3 22.4887 8.02162   1
  -4 -13  -3 9.88303 4.45043   2
   4 -13   3 0.68922 9.23647   3
   4  13   3 9.18206 6.69442   1
   5 -13   3 -0.9711 7.39509   3
  -5 -13  -3 2.87189 4.01741   2
   5  13   3 2.07125 4.86966   1
   5  14  -3 1.26508 3.89681   1
   4  14  -3 37.8973 7.56349   1
   3 -14  -3 23.3932 9.06806   3
  -3 -14   3 25.0253 6.31546   2
   3  14  -3 15.2331 4.92111   1
  -2 -14   3 97.7913 15.4728   3
   2 -14  -3 92.7528 12.4914   2
  -2 -14   3 92.0069 11.1784   2
   2 -14  -3 127.856 15.3926   3
   1 -14  -3 20.7741 7.71396   2
  -1 -14   3 23.5653 7.79553   2
   1 -14  -3 16.6811 7.30760   3
  -1 -14   3 15.8370 9.08247   3
   0 -14  -3 0.11120 3.56490   3
   0 -14  -3 8.34621 5.35272   2
   0 -14   3 3.74073 9.59561   3
   0  14   3 6.79373 7.02128   1
   1 -14   3 2.65670 9.75309   3
  -1 -14  -3 6.19205 3.83991   2
   1  14   3 -0.3028 4.92012   1
   2 -14   3 24.2649 14.9458   3
  -2 -14  -3 27.0239 6.36647   2
  -3 -14  -3 28.1780 7.11471   2
   3 -14   3 25.2887 15.5251   3
   3  14   3 13.9196 7.74439   1
  -4 -14  -3 62.8996 9.06808   2
   4 -14   3 32.1551 15.8591   3
   4  14   3 44.2284 12.2590   1
   4  15  -3 2.06877 3.97892   1
  -3 -15   3 37.3872 9.01363   2
   2 -15  -3 1.91218 4.24465   3
  -2 -15   3 -3.3355 4.04570   2
   2 -15  -3 6.24375 5.18998   2
  -2 -15   3 -1.1612 4.72645   3
  -1 -15   3 144.592 15.4821   2
  -1 -15   3 148.827 20.2517   3
   1 -15  -3 131.294 16.3481   3
   1 -15  -3 125.004 14.9058   2
   0 -15  -3 2.56546 4.51769   2
   0 -15   3 -0.3905 5.35132   2
   0 -15   3 0.67867 7.09851   3
   0 -15  -3 4.79802 4.06217   3
   0  15   3 -1.1985 6.74541   1
  -1 -15  -3 135.369 14.6028   2
   1 -15   3 152.930 24.2233   3
  -2 -15  -3 4.18545 5.00198   2
   2 -15   3 10.1926 13.7210   3
   2  15   3 -2.6504 5.69274   1
   3 -15   3 26.2217 15.3906   3
  -3 -15  -3 45.4343 8.08962   2
   3  15   3 2.86077 6.52135   1
  -3 -16   3 7.13096 6.48732   2
   3 -16  -3 2.00714 4.66444   2
   2 -16  -3 218.525 21.3747   2
   2 -16  -3 234.521 25.7416   3
  -2 -16   3 230.954 26.7985   3
  -2 -16   3 198.567 19.1353   2
   1 -16  -3 30.1324 9.84965   3
  -1 -16   3 40.7662 10.5506   2
   1 -16  -3 50.8711 11.8720   2
  -1 -16   3 44.3181 13.8473   3
   0 -16  -3 6.12787 6.48194   2
   0 -16   3 13.9083 11.1167   3
   0 -16   3 9.44367 8.15312   2
  -1 -16  -3 0.29388 4.62775   2
   1 -16   3 3.31289 9.70674   3
   1  16   3 4.27485 7.75923   1
   2 -16   3 47.3240 17.4801   3
  -2 -16  -3 29.1402 7.87070   2
  -2 -17   3 0.41465 6.45857   3
   1 -17  -3 65.4585 12.4399   2
  -1 -17   3 38.0283 13.0726   3
  -1 -17   3 66.9070 14.4133   2
   1 -17  -3 44.1412 10.9461   3
   0 -17  -3 22.6367 8.29338   2
   0 -17   3 31.2202 10.7178   2
   0 -17   3 23.3353 12.1109   3
   1 -17   3 123.579 23.4084   3
  -1 -17  -3 80.7130 13.3019   2
   8   0  -4 59.3936 9.41166   1
   7   0  -4 1.27814 2.54691   1
  -6   0   4 95.2618 10.3339   1
  -5   0   4 0.12095 1.51941   1
  -4   0   4 0.19820 1.47850   1
   3   0  -4 0.12962 0.57535   2
  -3   0   4 -0.2289 1.23933   1
  -2   0   4 958.057 57.2585   1
   2   0  -4 972.407 65.4280   3
  -1   0   4 -0.1385 1.17429   3
   1   0  -4 -0.5995 1.06044   3
  -1   0   4 -0.8157 0.26961   2
  -1   0   4 1.11839 1.20210   1
   1   0  -4 -0.2094 0.49044   2
   0   0  -4 100.505 6.77829   2
   0   0   4 105.416 9.04680   3
   0   0   4 111.916 6.98873   2
  -1   0  -4 -0.7196 0.78505   2
   1   0   4 -0.7879 1.28292   1
   2   0   4 5.80777 2.93968   1
  -2   0  -4 14.5576 2.67785   2
  -3   0  -4 0.86755 1.23888   2
   3   0   4 -1.1524 1.09316   1
   4   0   4 257.465 19.6153   1
  -4   0  -4 255.450 17.5178   2
  -5   0  -4 -1.0223 1.68781   2
   5   0   4 -0.1824 2.42812   1
   6   0   4 221.811 18.8317   1
  -6   0  -4 203.228 16.4536   2
   7   0   4 2.13364 3.67146   1
  -7   0  -4 -0.4358 2.91847   2
   8  -1  -4 4.11046 3.86242   1
   8   1  -4 4.56987 3.97417   1
   7  -1  -4 4.40605 3.97577   1
   7   1  -4 5.38121 3.35098   1
   6   1  -4 -0.2901 2.16679   1
  -6   1   4 -1.1991 1.77127   1
  -5  -1   4 326.938 23.2538   1
  -5   1   4 322.975 23.1458   1
  -4  -1   4 125.891 11.0460   1
  -4   1   4 133.317 11.0267   1
  -3  -1   4 1209.02 70.3278   1
   3   1  -4 1135.27 62.0245   2
  -3   1   4 1209.15 70.1537   1
   2  -1  -4 3.15622 0.98522   3
  -2  -1   4 1.03404 1.29115   1
  -2   1   4 4.25037 1.72146   1
  -1  -1   4 15.3457 1.41981   2
   1  -1  -4 15.9484 1.84092   2
  -1  -1   4 11.2961 3.21207   3
  -1  -1   4 17.7411 2.65084   1
  -1   1   4 16.0827 1.87975   2
  -1   1   4 14.9236 3.09403   1
  -1   1   4 11.1825 1.84281   3
   1   1  -4 13.9743 1.36600   2
   1   1  -4 6.73030 3.06278   3
   0  -1  -4 255.645 15.1865   2
   0  -1   4 258.456 18.1155   1
   0  -1   4 288.330 15.2577   2
   0  -1   4 276.628 21.2716   3
   0   1  -4 251.018 15.0155   2
   0   1   4 267.545 15.3642   2
   1  -1   4 17.0586 3.33438   3
  -1  -1  -4 14.5513 2.34704   2
  -1   1  -4 16.0152 2.33152   2
  -2  -1  -4 1.09573 1.22922   2
   2  -1   4 -0.3447 2.22789   1
   2   1   4 -0.1812 2.66229   1
  -2   1  -4 -0.6290 1.00852   2
   3  -1   4 907.168 60.3819   1
  -3  -1  -4 1032.41 54.9495   2
  -3   1  -4 1017.13 54.8421   2
   3   1   4 996.040 61.3948   1
  -4  -1  -4 4.25054 2.33576   2
   4  -1   4 4.78918 2.54901   1
  -4   1  -4 4.59860 2.39430   2
   4   1   4 3.08217 2.54849   1
  -5  -1  -4 4.14651 2.87059   2
   5  -1   4 9.87045 3.94592   1
  -5   1  -4 8.46747 3.17696   2
   5   1   4 12.3505 4.75619   1
   6  -1   4 20.1387 5.64908   1
  -6  -1  -4 14.7748 4.36906   2
  -6   1  -4 15.3678 4.54713   2
   6   1   4 9.64736 4.73362   1
  -7  -1  -4 83.8165 10.2611   2
   7   1   4 78.6767 11.4762   1
   8  -2  -4 56.9883 8.90445   1
   8   2  -4 52.9827 9.36518   1
   7  -2  -4 6.92627 4.35167   1
   7   2  -4 10.4466 4.70157   1
  -6   2   4 94.0691 9.66364   1
   6   2  -4 84.0247 10.2643   1
  -5  -2   4 81.4400 9.12842   1
  -5   2   4 99.5002 9.43194   1
  -4  -2   4 24.4295 4.53007   1
  -4   2   4 29.0189 4.23045   1
  -3  -2   4 465.335 29.7504   1
  -3   2   4 496.799 29.7857   1
   3   2  -4 442.898 24.8366   2
  -2  -2   4 226.293 17.1590   3
  -2  -2   4 223.462 15.4103   1
  -2   2   4 232.121 15.5047   1
  -1  -2   4 9.58600 3.50871   3
  -1  -2   4 14.8812 2.46115   1
   1  -2  -4 16.0355 2.07234   2
  -1  -2   4 15.6073 1.46753   2
   0  -2  -4 912.979 48.4709   2
   0  -2   4 956.403 48.2254   2
   0  -2   4 787.823 64.7176   3
   0  -2   4 928.246 53.0092   1
   0   2  -4 911.626 48.0820   2
  -1  -2  -4 13.0893 2.33052   2
   1  -2   4 14.1720 3.94575   3
  -1   2  -4 19.6829 2.59398   2
  -1   2  -4 10.1472 3.49256   1
  -2  -2  -4 11.4472 2.41223   2
   2  -2   4 -1.1404 3.01019   1
   2  -2   4 6.90846 6.26030   3
   2   2   4 5.96585 5.63758   1
  -2   2  -4 9.57622 2.55989   2
  -3  -2  -4 0.37825 1.50264   2
   3  -2   4 0.92419 1.30022   1
   3   2   4 0.65097 1.85938   1
  -3   2  -4 -1.0444 1.21621   2
   4  -2   4 140.570 12.5728   1
  -4  -2  -4 151.581 11.7061   2
   4   2   4 141.502 13.3215   1
  -4   2  -4 147.087 11.5983   2
   5  -2   4 80.2022 9.11073   1
  -5  -2  -4 79.2831 8.36511   2
   5   2   4 76.1820 9.82372   1
  -6  -2  -4 135.077 12.5085   2
   6  -2   4 131.934 13.2747   1
   6   2   4 124.954 14.0107   1
  -7  -2  -4 1.64301 3.70054   2
   7   2   4 11.9909 5.81801   1
   8  -3  -4 16.0088 5.13977   1
   8   3  -4 15.6982 6.33781   1
   7   3  -4 6.80165 4.27488   1
  -6  -3   4 19.5642 3.34313   2
  -6   3   4 24.5499 4.68327   1
   6   3  -4 27.3280 5.94715   1
  -5  -3   4 258.082 16.5045   2
  -5  -3   4 281.917 20.8427   1
  -5   3   4 292.510 20.2139   1
  -4  -3   4 37.3047 3.31032   2
  -4  -3   4 29.3124 4.75995   1
  -4   3   4 35.0755 4.72002   1
  -3  -3   4 384.191 25.5241   1
  -3  -3   4 386.380 21.0954   2
  -3   3   4 404.922 25.3911   1
   3   3  -4 384.603 21.1304   2
  -2  -3   4 134.577 10.4720   1
  -2  -3   4 150.538 7.83193   2
  -2  -3   4 145.573 11.9722   3
   2  -3  -4 129.653 10.9814   3
  -2   3   4 143.393 10.7641   1
   1  -3  -4 248.326 14.9044   2
  -1  -3   4 253.657 16.3366   1
  -1  -3   4 254.617 21.1353   3
  -1   3   4 263.761 19.9424   1
   0  -3  -4 634.027 34.5288   2
   0  -3   4 674.528 37.1552   1
   0  -3   4 652.957 34.1380   2
   0   3  -4 545.102 38.3608   1
   1  -3   4 2661.43 172.047   3
  -1  -3  -4 2371.32 132.048   2
   2   3   4 74.2147 9.08771   1
   3  -3   4 710.361 51.3292   3
  -3  -3  -4 701.708 39.7484   2
   3   3   4 660.576 45.0230   1
   4  -3   4 -0.8304 1.78461   3
  -4  -3  -4 -0.5383 1.66177   2
   4  -3   4 0.05997 1.42922   1
   4   3   4 0.13283 1.59821   1
   5  -3   4 2.81579 2.12484   1
  -5  -3  -4 5.57119 2.69976   2
   5  -3   4 6.68303 4.24413   3
   5   3   4 4.25081 3.39708   1
  -6  -3  -4 35.7911 6.51521   2
   6  -3   4 43.9760 8.57143   3
   6   3   4 32.9788 7.64784   1
   7  -3   4 63.5874 11.4928   3
  -7  -3  -4 45.7403 8.68657   2
   7   3   4 53.4073 9.77560   1
   8  -4  -4 75.2097 10.7036   1
   8   4  -4 91.7230 12.0825   1
   7   4  -4 58.3494 9.59425   1
  -7   4   4 85.9234 9.38038   1
  -6  -4   4 328.130 20.6679   2
   6   4  -4 347.135 25.7109   1
  -6   4   4 343.132 24.3495   1
  -5  -4   4 40.3015 4.24373   2
   5   4  -4 38.5858 6.42638   1
  -5   4   4 38.9515 5.46388   1
  -4  -4   4 17.4108 3.81483   1
  -4  -4   4 17.7312 2.42398   2
   4  -4  -4 19.8442 3.69150   3
  -4   4   4 22.5249 3.67515   1
  -3  -4   4 253.741 18.4965   1
  -3  -4   4 262.345 15.0972   2
   3  -4  -4 292.510 20.7761   3
  -3   4   4 273.495 18.4046   1
   3   4  -4 262.338 15.1620   2
  -2  -4   4 449.735 25.8493   2
  -2  -4   4 489.135 30.2108   1
  -2  -4   4 473.354 35.1817   3
  -2   4   4 538.547 30.9192   1
   1  -4  -4 649.997 37.0267   2
  -1  -4   4 691.828 40.1751   1
  -1  -4   4 679.174 49.9430   3
   0  -4   4 1232.77 89.8724   3
  -1   4  -4 92.5331 8.23387   1
  -2  -4  -4 26.8247 3.80761   2
   2  -4   4 37.3625 7.07675   3
   2   4   4 21.5974 5.52979   1
  -3  -4  -4 282.608 18.3985   2
   3  -4   4 306.019 24.9609   3
   3   4   4 255.738 21.5961   1
   4  -4   4 118.236 13.1578   3
   4  -4   4 88.5170 9.27467   1
  -4  -4  -4 111.306 9.65793   2
   4   4   4 112.874 11.8530   1
   5  -4   4 31.8573 7.17499   3
  -5  -4  -4 38.1247 5.81970   2
   5   4   4 26.7619 6.28631   1
   6  -4   4 113.559 15.1326   3
  -6  -4  -4 121.327 11.8521   2
   6   4   4 122.261 13.8938   1
   7  -4   4 3.81153 3.79968   3
  -7  -4  -4 -0.7479 3.48170   2
   7   4   4 6.42490 4.86985   1
   8   5  -4 77.5546 11.4930   1
   7  -5  -4 -0.8480 1.95588   3
   7   5  -4 1.57440 3.14176   1
  -7   5   4 -1.6196 2.30058   1
  -6  -5   4 0.44258 1.67723   2
   6  -5  -4 0.63261 2.25882   3
  -6   5   4 -2.3675 1.73338   1
   6   5  -4 3.25251 3.15662   1
  -5  -5   4 230.446 14.5543   2
   5  -5  -4 228.998 19.8480   3
   5   5  -4 222.409 18.2434   1
  -5   5   4 233.629 17.1928   1
   4  -5  -4 57.8960 7.32665   3
  -4  -5   4 65.7282 5.13661   2
   4   5  -4 53.5378 6.94052   1
  -4   5   4 62.7542 6.47931   1
  -3  -5   4 780.605 41.8081   2
   3  -5  -4 734.934 55.9044   3
  -3  -5   4 781.061 47.8560   1
  -3   5   4 818.997 47.5495   1
   2  -5  -4 189.983 17.7802   3
  -2  -5   4 218.870 12.8746   2
  -2  -5   4 221.381 15.3144   1
  -2  -5   4 236.870 19.0668   3
  -2   5   4 262.300 18.3538   1
  -1  -5   4 7.38789 1.85543   1
   1  -5  -4 4.07212 1.86292   2
  -1  -5   4 3.14965 3.27707   3
   1  -5  -4 4.95388 1.55787   3
  -1   5   4 1.65307 2.26017   3
  -1   5   4 3.92573 4.39155   1
   0  -5   4 210.140 22.4084   3
   1  -5   4 1101.07 96.0192   3
   1  -5   4 1431.48 75.7387   1
  -1  -5  -4 1380.06 71.6154   2
   2  -5   4 518.947 34.7586   1
   2  -5   4 647.316 47.3131   3
  -2  -5  -4 607.496 33.8660   2
  -2   5  -4 678.595 34.2709   1
   2   5   4 462.967 38.5965   1
  -3  -5  -4 479.696 28.8897   2
   3  -5   4 510.634 28.8935   1
   3  -5   4 471.973 39.1250   3
   3   5   4 440.415 33.7056   1
  -4  -5  -4 1.39651 1.89613   2
   4  -5   4 0.71016 1.44879   1
   4  -5   4 -0.1865 2.98055   3
   4   5   4 1.23553 3.00334   1
   5  -5   4 11.5898 5.24809   3
  -5  -5  -4 6.48664 2.70166   2
   5   5   4 11.4807 4.84891   1
   6  -5   4 4.54423 4.97310   3
  -6  -5  -4 2.04903 3.19825   2
   6   5   4 9.84516 5.04630   1
   7  -5   4 26.8256 9.06567   3
  -7  -5  -4 38.1538 7.99197   2
   7   5   4 46.3629 9.52013   1
   8   6  -4 89.9504 12.8359   1
   7  -6  -4 70.9610 10.9934   3
   7   6  -4 66.6693 9.96372   1
  -7   6   4 79.9308 9.34238   1
   6  -6  -4 205.194 19.8152   3
  -6   6   4 210.772 16.3834   1
   6   6  -4 198.866 17.9424   1
  -5  -6   4 73.5872 6.37086   2
   5  -6  -4 76.0432 9.74725   3
   5   6  -4 65.2094 8.66827   1
  -5   6   4 72.4354 7.52049   1
  -4  -6   4 0.55779 1.02273   2
   4  -6  -4 -3.0241 1.90667   3
   4   6  -4 2.46003 2.11446   1
  -4   6   4 0.40544 1.49297   1
  -3  -6   4 93.9259 6.54993   2
   3   6  -4 86.9621 8.57837   1
  -3   6   4 90.8556 8.13687   1
  -2  -6   4 1598.98 91.4165   1
  -2  -6   4 1577.48 108.150   3
   2  -6  -4 1426.28 106.908   3
  -2  -6   4 1603.76 82.6609   2
  -2   6   4 1606.79 93.1938   1
   1  -6  -4 1174.09 78.7747   3
   1  -6  -4 1094.99 62.9583   2
  -1  -6   4 1297.25 84.4265   3
  -1  -6   4 1091.18 67.4236   1
   0  -6   4 748.381 42.9822   1
   0  -6  -4 733.027 41.1595   2
   0   6  -4 725.255 42.9151   1
   1  -6   4 141.502 19.6786   3
  -2  -6  -4 27.9378 4.00093   2
   2  -6   4 23.9197 7.32276   3
   2   6   4 19.8796 5.34277   1
  -3  -6  -4 193.341 13.7609   2
   3  -6   4 201.355 20.8814   3
   3   6   4 171.477 16.9836   1
   4  -6   4 218.684 22.8378   3
  -4  -6  -4 214.629 16.0396   2
   4   6   4 232.312 20.0547   1
  -5  -6  -4 53.9693 7.22819   2
   5  -6   4 59.5269 10.6764   3
   5   6   4 56.5217 9.51082   1
   6  -6   4 43.4588 10.3617   3
  -6  -6  -4 56.8960 8.41713   2
   6   6   4 47.0789 9.41645   1
   7  -6   4 3.70108 5.07329   3
  -7  -6  -4 6.46914 4.79745   2
   7   6   4 4.89157 5.59853   1
   8   7  -4 9.33098 5.33073   1
   7   7  -4 -2.4751 2.88187   1
   6  -7  -4 34.2940 7.63533   3
   6   7  -4 31.0458 6.90260   1
  -6   7   4 34.5661 5.49267   1
   5  -7  -4 169.546 18.4627   3
  -5  -7   4 182.599 12.3265   2
   5   7  -4 180.590 15.8258   1
  -5   7   4 180.308 14.0745   1
  -4  -7   4 373.984 21.2262   2
   4  -7  -4 283.398 29.6938   3
   4   7  -4 366.643 25.4231   1
  -4   7   4 395.688 24.1706   1
  -3  -7   4 406.210 22.6281   2
   3   7  -4 386.520 26.2404   1
  -3   7   4 381.401 25.4282   1
  -2  -7   4 208.353 18.7010   3
   2  -7  -4 216.754 17.9037   3
  -2  -7   4 214.959 13.1818   2
   2   7  -4 200.963 14.9476   1
  -2   7   4 202.355 16.8654   1
   1  -7  -4 120.545 10.1531   2
   1  -7  -4 129.677 11.2566   3
  -1  -7   4 148.032 16.3861   3
   1   7  -4 132.673 9.76622   1
   0  -7  -4 245.172 15.9724   2
   0  -7   4 212.976 26.0643   3
   0   7  -4 262.112 15.3480   1
   0   7  -4 232.727 15.0208   1
   1  -7   4 118.258 17.0775   3
   2  -7   4 301.048 29.0841   3
   2   7   4 246.168 21.7931   1
   3  -7   4 211.563 23.0947   3
  -3  -7  -4 200.144 14.5716   2
   3   7   4 195.302 18.6941   1
   4  -7   4 27.9411 10.1755   3
  -4  -7  -4 26.1639 4.83164   2
   4   7   4 31.9901 8.10353   1
  -5  -7  -4 2.76189 3.04159   2
   5  -7   4 2.28867 4.81370   3
   5   7   4 5.84081 3.84569   1
  -6  -7  -4 12.5335 5.02176   2
   6  -7   4 31.0137 9.90709   3
   6   7   4 8.42530 5.82430   1
   7   8  -4 56.8266 9.56805   1
   6  -8  -4 113.462 15.6100   3
   6   8  -4 121.974 13.0482   1
  -5  -8   4 90.4929 7.69440   2
   5  -8  -4 61.8486 11.6480   3
  -5   8   4 90.0285 8.30537   1
   5   8  -4 82.8697 10.0101   1
  -4  -8   4 11.3077 2.72222   2
   4  -8  -4 4.59249 4.08963   3
   4   8  -4 9.05280 3.81875   1
  -4   8   4 9.31121 2.96216   1
   3  -8  -4 54.3081 9.98232   3
  -3  -8   4 71.7416 6.18809   2
  -3  -8   4 75.3080 9.64342   3
   3   8  -4 88.0806 8.28241   1
  -3   8   4 74.4171 7.47193   1
  -2  -8   4 734.380 56.2192   3
   2  -8  -4 766.615 55.0551   3
  -2  -8   4 764.258 42.3103   2
  -2   8   4 791.702 49.4353   1
   2   8  -4 750.870 46.4666   1
   1  -8  -4 301.967 20.0623   2
   1  -8  -4 302.416 23.5867   3
  -1  -8   4 343.096 28.8380   3
   1   8  -4 305.096 19.9727   1
   0  -8   4 259.827 29.0284   3
   0  -8  -4 275.642 18.3797   2
   0   8  -4 295.992 17.6663   1
   0   8  -4 285.579 17.4789   1
   1  -8   4 33.1619 10.1662   3
  -2  -8  -4 28.0525 4.30590   2
   2  -8   4 17.3327 8.10084   3
   2   8   4 6.20498 3.81151   1
   3  -8   4 1.42686 4.91862   3
  -3  -8  -4 3.52517 2.23862   2
   3   8   4 1.73635 2.61481   1
  -4  -8  -4 144.939 12.1039   2
   4  -8   4 113.959 18.3427   3
   4   8   4 160.497 16.5877   1
   5  -8   4 113.330 17.2429   3
  -5  -8  -4 104.222 10.7796   2
   5   8   4 104.186 14.6039   1
   6  -8   4 25.7016 10.4879   3
  -6  -8  -4 27.2881 6.87024   2
   6   8   4 27.5224 8.97737   1
   7   9  -4 0.83031 3.76316   1
   6   9  -4 1.68187 3.46181   1
   5  -9  -4 35.9406 10.3863   3
  -5   9   4 68.2978 7.10268   1
   5   9  -4 82.6180 9.60700   1
  -4  -9   4 431.641 24.8904   2
  -4   9   4 384.271 26.7301   1
   4   9  -4 420.808 28.8104   1
  -3  -9   4 146.420 10.4991   2
   3  -9  -4 102.994 15.0604   3
  -3  -9   4 155.473 15.5708   3
  -3   9   4 151.973 11.6390   1
   3   9  -4 155.932 12.4816   1
   2  -9  -4 93.2028 10.3554   3
  -2  -9   4 91.1640 11.7367   3
  -2  -9   4 83.7169 7.62140   2
  -2   9   4 80.9651 11.5092   1
   2   9  -4 91.4837 8.22201   1
   1  -9  -4 4.16056 2.14213   3
  -1  -9   4 3.59824 6.02133   3
   1  -9  -4 3.83817 2.56537   2
  -1   9   4 0.10730 3.75632   1
   1   9  -4 4.87911 2.01582   1
   0  -9   4 53.5287 14.0651   3
   0  -9  -4 59.9943 6.75979   2
   0   9  -4 63.2205 4.95119   1
   0   9  -4 48.2362 4.42298   1
   1  -9   4 196.198 25.5733   3
   2  -9   4 94.8152 16.9114   3
   2   9   4 92.8411 11.9576   1
   3  -9   4 56.0339 15.7258   3
  -3  -9  -4 90.9353 8.78611   2
   3   9   4 79.0116 12.3861   1
   4  -9   4 106.328 18.9152   3
  -4  -9  -4 137.656 11.6787   2
   4   9   4 117.532 15.1133   1
   5  -9   4 -1.6929 5.14028   3
  -5  -9  -4 -1.2798 2.48993   2
   5   9   4 -0.4199 3.88027   1
   6  -9   4 17.5491 9.29350   3
  -6  -9  -4 17.4592 5.54123   2
   6   9   4 23.4976 8.89789   1
   7  10  -4 54.1493 9.83886   1
   6  10  -4 41.3231 8.07076   1
   5 -10  -4 28.9853 10.1609   3
   4 -10  -4 -2.6355 3.43990   3
  -4 -10   4 2.66111 1.92807   2
   4  10  -4 1.57575 2.78700   1
  -4  10   4 1.97819 1.53832   1
   3 -10  -4 24.5076 7.10288   3
  -3 -10   4 31.6938 4.53817   2
  -3 -10   4 25.8139 6.58406   3
  -3  10   4 22.4234 4.50036   1
   3  10  -4 24.7952 4.82577   1
  -2 -10   4 51.0823 9.97741   3
   2 -10  -4 51.2013 6.99205   2
  -2 -10   4 47.8281 6.51746   2
   2 -10  -4 51.1191 7.41797   3
   2  10  -4 42.5895 5.53963   1
  -2  10   4 47.8763 8.93128   1
  -1 -10   4 514.426 41.6459   3
   1 -10  -4 498.745 30.4357   2
   1 -10  -4 482.299 36.2671   3
   1  10  -4 447.662 29.8575   1
   0 -10   4 379.325 35.0490   3
   0 -10  -4 303.140 21.2185   2
   0  10  -4 320.650 20.1349   1
   1 -10   4 140.919 23.2420   3
  -1 -10  -4 188.166 14.2167   2
  -2 -10  -4 18.3315 4.66382   2
   2 -10   4 17.3456 9.44514   3
   2  10   4 7.82720 4.46335   1
  -3 -10  -4 0.02115 2.18196   2
   3 -10   4 -2.5229 3.81682   3
   3  10   4 -0.0833 2.85110   1
  -4 -10  -4 20.5848 5.15725   2
   4 -10   4 20.3054 10.6876   3
   4  10   4 22.9470 8.89958   1
   5 -10   4 106.820 21.3141   3
  -5 -10  -4 122.768 12.0930   2
   5  10   4 142.656 18.0881   1
   6  11  -4 17.4452 6.34969   1
   5  11  -4 22.5104 6.35448   1
  -4 -11   4 135.686 10.6622   2
   4 -11  -4 83.2671 15.5190   3
   4  11  -4 131.772 12.3436   1
  -3 -11   4 -0.1356 2.16944   2
  -3 -11   4 -0.4379 2.87277   3
   3 -11  -4 0.63616 3.59085   3
  -3  11   4 -0.3947 2.05576   1
   3  11  -4 0.52249 2.09700   1
   2 -11  -4 117.678 11.4469   2
  -2 -11   4 95.6391 14.2020   3
  -2 -11   4 106.692 10.2590   2
   2 -11  -4 113.133 12.4537   3
   2  11  -4 106.680 9.65219   1
  -2  11   4 110.210 13.1068   1
   1 -11  -4 30.6003 5.66215   3
  -1 -11   4 28.6716 10.2237   3
   1 -11  -4 37.9732 6.27012   2
   1  11  -4 24.7637 4.15923   1
   0 -11   4 33.8295 12.0436   3
   0 -11  -4 24.4257 5.10219   2
   1 -11   4 29.0219 13.0724   3
  -1 -11  -4 26.5738 6.15243   2
   2 -11   4 280.277 34.0366   3
  -3 -11  -4 5.96049 3.05268   2
   3 -11   4 6.62268 8.81133   3
   3  11   4 0.31783 3.90114   1
   4 -11   4 28.7579 12.9268   3
  -4 -11  -4 41.4270 6.52745   2
   4  11   4 41.1917 10.1293   1
   5 -11   4 -1.8380 5.77896   3
  -5 -11  -4 0.53323 3.26330   2
   5  11   4 5.79809 5.95847   1
   6  12  -4 -0.7310 3.39153   1
   5  12  -4 18.4825 6.06347   1
   4  12  -4 7.66518 3.41322   1
   3 -12  -4 6.19589 5.23462   3
  -3 -12   4 1.96951 3.08324   2
  -3 -12   4 -1.2902 3.59754   3
   3  12  -4 -3.0492 1.76250   1
  -2 -12   4 2.25932 4.78332   3
  -2 -12   4 7.61792 3.94164   2
   2 -12  -4 5.10780 3.09293   3
   2 -12  -4 1.67440 3.24911   2
   2  12  -4 4.28364 2.28721   1
  -2  12   4 6.98537 4.59065   1
  -1 -12   4 254.705 18.9590   2
  -1 -12   4 280.259 27.8035   3
   1 -12  -4 248.148 21.8563   3
   1 -12  -4 255.510 19.3984   2
   1  12  -4 213.395 17.7459   1
   0 -12  -4 9.95503 4.20546   2
   0 -12   4 4.94850 8.79523   3
   0  12   4 -2.5543 4.73546   1
  -1 -12  -4 164.208 14.2980   2
   1 -12   4 176.033 26.4368   3
   2 -12   4 13.5057 14.6329   3
  -2 -12  -4 5.77151 3.27933   2
   2  12   4 1.54700 3.65000   1
  -3 -12  -4 10.3805 3.78752   2
   3 -12   4 -3.9827 6.49823   3
   3  12   4 0.71994 4.04051   1
  -4 -12  -4 2.69595 3.43970   2
   4 -12   4 -0.8200 6.30526   3
   4  12   4 4.64121 5.93860   1
  -5 -12  -4 32.7288 7.20092   2
   5 -12   4 20.7980 13.5594   3
   5  12   4 28.7632 9.86063   1
   5  13  -4 -6.8413 2.45949   1
   4  13  -4 87.2978 10.4305   1
  -3 -13   4 1.89586 3.34192   2
  -3 -13   4 4.53318 5.18644   3
   3 -13  -4 1.16741 4.95080   3
   3  13  -4 3.86617 2.87029   1
  -2 -13   4 7.44579 7.27384   3
   2 -13  -4 12.8403 5.50866   3
   2 -13  -4 8.72807 4.91800   2
  -2 -13   4 21.4760 6.11342   2
  -2  13   4 7.79042 5.78020   1
   2  13  -4 7.75069 3.08433   1
  -1 -13   4 1.43122 4.55873   2
   1 -13  -4 -0.8642 4.09620   2
   1 -13  -4 1.81418 3.38491   3
  -1 -13   4 0.64457 7.55429   3
  -1  13   4 0.03274 8.45104   1
   0 -13  -4 61.8876 9.59197   2
   0 -13   4 52.1631 17.0104   3
   1 -13   4 42.1826 16.9281   3
  -1 -13  -4 31.5796 7.12583   2
  -2 -13  -4 175.382 14.7221   2
   2 -13   4 136.555 27.6654   3
   3 -13   4 -8.5464 6.85725   3
  -3 -13  -4 2.75435 3.33977   2
   3  13   4 0.13899 4.05455   1
  -4 -13  -4 28.5769 6.37622   2
   4 -13   4 4.07158 9.35215   3
   4  13   4 5.89742 6.43604   1
   5  14  -4 24.6642 7.22799   1
   4  14  -4 1.27030 2.88109   1
  -3 -14   4 3.28465 4.37157   2
   3 -14  -4 -5.0430 3.15219   2
  -3 -14   4 1.72974 4.04164   3
   3  14  -4 0.46891 2.67093   1
   2 -14  -4 6.73499 3.89067   3
  -2 -14   4 4.30201 4.29918   2
  -2 -14   4 6.79584 5.80249   3
   2 -14  -4 4.29366 4.79470   2
   1 -14  -4 228.036 22.1374   3
   1 -14  -4 214.860 19.2918   2
  -1 -14   4 239.144 20.0681   2
  -1 -14   4 252.909 27.9752   3
   0 -14   4 21.9657 12.0833   3
   0 -14  -4 6.99184 4.62724   2
   0  14   4 -5.4336 5.68138   1
  -1 -14  -4 50.6535 8.82105   2
   1 -14   4 82.1722 19.7498   3
  -2 -14  -4 12.1246 4.88644   2
   2 -14   4 14.6599 12.8885   3
   2  14   4 0.29241 4.12940   1
  -3 -14  -4 12.3977 5.33700   2
   3 -14   4 21.7100 16.6925   3
   3  14   4 5.72791 6.23746   1
   4 -14   4 -1.0073 8.81382   3
  -4 -14  -4 4.31984 3.64595   2
   4  14   4 -0.2703 5.33767   1
   4  15  -4 80.9901 11.1276   1
   3 -15  -4 0.69287 5.76428   2
  -3 -15   4 -0.8358 5.24805   3
   2 -15  -4 21.8333 7.45115   2
  -2 -15   4 8.26072 7.97069   3
  -2 -15   4 30.3311 7.92030   2
   1 -15  -4 10.8474 5.81887   2
  -1 -15   4 8.88993 5.80047   2
  -1 -15   4 0.86235 7.27105   3
   1 -15  -4 10.3607 4.80513   3
   0 -15   4 35.8345 13.4670   3
   0 -15  -4 24.6862 7.35978   2
  -1 -15  -4 36.2678 9.22772   2
   1 -15   4 72.4515 20.3309   3
  -2 -15  -4 102.273 11.8502   2
   2 -15   4 96.8355 25.8946   3
  -3 -15  -4 5.63166 4.48019   2
   3 -15   4 -2.8006 10.8557   3
   3  15   4 -0.5065 4.76656   1
   3 -16  -4 75.8310 12.4342   2
   2 -16  -4 16.2221 7.06669   2
  -2 -16   4 27.0510 10.5585   3
  -2 -16   4 27.0060 8.30662   2
  -1 -16   4 151.409 23.1206   3
  -1 -16   4 169.259 18.0020   2
   1 -16  -4 135.782 16.2729   2
   0 -16  -4 11.2199 6.09806   2
   0 -16   4 -0.8292 9.04649   3
   0 -16   4 7.49998 6.62015   2
   1 -16   4 44.5037 15.9215   3
  -1 -16  -4 38.1362 8.93616   2
   1  16   4 5.78694 7.40332   1
  -2 -16  -4 4.38615 4.93805   2
   2 -16   4 12.8586 12.6569   3
   2  16   4 5.98122 7.29969   1
  -1 -17   4 -0.8289 8.29103   3
  -1 -17   4 2.25392 8.86182   2
   0 -17   4 14.1602 9.89725   2
   0 -17   4 24.4296 13.1676   3
   8   0  -5 -0.7765 2.96378   1
  -6   0   5 0.28919 1.96629   1
  -5   0   5 508.782 34.2625   1
  -4   0   5 -0.2668 1.37723   1
   4   0  -5 -0.8327 0.77617   2
  -3   0   5 -0.3638 1.26995   1
   3   0  -5 0.05240 0.49812   2
   2   0  -5 0.92560 0.51213   2
  -2   0   5 1.00747 1.24967   1
   2   0  -5 -1.5976 0.83684   3
  -1   0   5 213.661 15.5927   1
   1   0  -5 222.751 12.8394   2
   1   0  -5 246.843 17.1236   3
   0   0  -5 -0.5724 0.65118   2
   0   0   5 1.48542 2.30124   1
   0   0   5 0.33432 1.49624   3
  -2   0  -5 1.75690 1.50260   2
   2   0   5 0.77463 1.64312   1
   3   0   5 66.4600 8.36780   1
   4   0   5 1.24834 2.23918   1
  -4   0  -5 0.07432 1.75320   2
   5   0   5 297.589 24.9085   1
  -5   0  -5 323.182 21.6292   2
   6   0   5 0.58688 2.93511   1
  -6   0  -5 -2.3715 2.54495   2
  -7   0  -5 78.9470 10.4200   2
   8  -1  -5 41.4514 8.83876   1
   8   1  -5 64.9147 9.83296   1
  -7   1   5 4.12286 2.92514   1
   7   1  -5 2.42840 3.43005   1
  -6  -1   5 66.4595 8.83246   1
  -6   1   5 80.0613 9.17213   1
  -5  -1   5 1.84728 2.63330   1
  -5   1   5 3.83992 2.40982   1
  -4  -1   5 218.116 16.5242   1
   4   1  -5 209.169 12.5140   2
  -4   1   5 223.763 16.4506   1
  -3  -1   5 39.4254 4.95445   1
  -3   1   5 36.2311 4.77164   1
   3   1  -5 32.5586 2.32631   2
  -2  -1   5 1468.54 104.460   3
  -2  -1   5 1584.96 90.8458   1
   2  -1  -5 1536.35 81.3200   2
  -2   1   5 1626.18 90.9179   1
  -1  -1   5 364.205 21.0113   2
   1  -1  -5 385.403 21.4306   2
  -1  -1   5 386.040 24.4217   1
  -1   1   5 416.289 25.9834   1
  -1   1   5 400.206 21.5556   2
   1   1  -5 393.570 21.0270   2
   0  -1   5 257.290 19.4013   1
   0  -1   5 303.776 22.9899   3
   0  -1  -5 255.025 16.0650   2
   0   1   5 306.861 20.4761   3
   0   1  -5 267.814 15.9814   2
   1  -1   5 -0.9240 1.23804   1
  -1  -1  -5 1.05203 1.17567   2
   1  -1   5 0.71265 1.77593   3
   1   1   5 1.20908 1.99721   1
  -1   1  -5 0.18889 1.08226   2
   3  -1   5 8.17574 3.46600   1
   3   1   5 17.3345 5.03815   1
   4  -1   5 597.391 47.6965   1
  -4  -1  -5 844.951 44.0048   2
  -4   1  -5 830.301 43.7278   2
   4   1   5 707.173 49.4359   1
  -5  -1  -5 0.37110 2.37182   2
   5  -1   5 1.84520 2.45728   1
   5   1   5 -1.1541 2.09392   1
  -5   1  -5 -2.1410 1.92738   2
  -6  -1  -5 1.45641 3.18451   2
   6  -1   5 4.96136 3.93491   1
  -6   1  -5 3.25072 3.63579   2
   6   1   5 7.77070 4.75343   1
  -7  -1  -5 1.58046 4.35060   2
   7   1   5 7.27357 4.80359   1
   8  -2  -5 0.86468 3.62825   1
   8   2  -5 -3.7586 2.91219   1
   7   2  -5 98.9900 12.0902   1
  -7   2   5 97.3645 11.0783   1
  -6  -2   5 5.56474 3.38607   1
  -6   2   5 16.4088 4.83230   1
  -5  -2   5 375.602 26.6441   1
  -5   2   5 374.352 26.2476   1
  -4  -2   5 67.1646 7.76109   1
   4   2  -5 71.6321 4.86292   2
  -4   2   5 80.8319 7.82049   1
  -3  -2   5 34.7487 4.75290   1
  -3   2   5 32.9909 4.65581   1
  -2  -2   5 597.661 43.1498   3
  -2  -2   5 612.155 37.9144   1
   2  -2  -5 636.911 33.6110   2
  -2   2   5 620.542 38.1210   1
  -1  -2   5 724.815 41.6632   1
  -1  -2   5 711.699 36.6838   2
  -1  -2   5 584.974 50.2095   3
   1  -2  -5 699.261 37.4182   2
  -1   2   5 730.312 44.6390   1
   0  -2   5 6.03059 3.82537   3
   0  -2   5 6.55136 2.12058   1
   0  -2  -5 8.40331 1.90598   2
   0   2   5 -1.4168 1.95108   1
   0   2  -5 8.22139 1.69632   2
   1  -2   5 1927.35 124.778   3
  -1  -2  -5 1698.84 95.8823   2
  -1   2  -5 1805.05 95.8306   2
   2  -2   5 46.1586 7.32718   3
  -2  -2  -5 42.8398 4.79916   2
  -2   2  -5 45.0176 4.89441   2
   3  -2   5 7.64949 3.63631   3
  -3  -2  -5 2.41392 1.82310   2
   3  -2   5 0.65332 1.31594   1
  -3   2  -5 5.37898 2.42179   2
   3   2   5 3.62984 2.50304   1
   4  -2   5 17.6056 5.12527   1
  -4  -2  -5 30.8680 4.99066   2
   4   2   5 35.6255 6.86549   1
  -4   2  -5 21.8109 4.45857   2
   5  -2   5 109.535 12.9188   1
  -5  -2  -5 149.239 12.2765   2
  -5   2  -5 142.342 12.2477   2
   5   2   5 139.848 15.0573   1
  -6  -2  -5 0.92248 2.68245   2
   6   2   5 1.52794 3.61887   1
   7  -2   5 136.223 17.8108   3
  -7  -2  -5 134.808 14.1365   2
   7   2   5 124.808 16.7966   1
   8  -3  -5 59.7933 9.88765   1
   8   3  -5 61.9347 10.0947   1
   7   3  -5 17.8557 5.90703   1
  -7   3   5 29.0299 5.93768   1
   6   3  -5 -1.5896 2.96755   1
  -6   3   5 0.61749 1.63111   1
  -5  -3   5 124.449 11.9935   1
  -5   3   5 128.558 11.5509   1
  -4  -3   5 153.355 12.7795   1
   4   3  -5 151.632 8.91841   2
  -4   3   5 139.461 12.0386   1
   3  -3  -5 248.541 17.9296   3
  -3  -3   5 241.395 17.5750   1
  -3   3   5 246.465 17.5324   1
  -2  -3   5 1520.47 103.163   3
  -2  -3   5 1490.16 88.4779   1
   2  -3  -5 1475.88 80.2368   2
  -2   3   5 1560.48 89.1849   1
  -1  -3   5 71.6246 5.86124   1
  -1  -3   5 55.7334 4.14130   2
  -1  -3   5 59.4527 9.16229   3
   1  -3  -5 63.7608 5.04687   2
  -1   3   5 64.1404 9.22253   1
   0  -3   5 355.589 21.8901   1
   0  -3  -5 349.586 20.5401   2
   1  -3   5 272.693 22.0368   1
   1  -3   5 356.396 29.9318   3
  -1  -3  -5 308.095 18.6394   2
   3   3   5 90.2046 10.8974   1
   4  -3   5 201.888 19.2904   3
  -4  -3  -5 204.448 14.9214   2
   4   3   5 181.461 18.0486   1
   5  -3   5 -0.9616 2.50472   3
   5  -3   5 0.80773 2.17867   1
  -5  -3  -5 -1.6015 1.92342   2
   5   3   5 0.59931 2.66697   1
   6  -3   5 18.8197 6.39593   3
  -6  -3  -5 34.7151 6.71189   2
   6   3   5 25.8291 8.00499   1
   7  -3   5 15.2011 6.79830   3
  -7  -3  -5 11.8164 4.95703   2
   7   3   5 15.2580 7.31221   1
   8  -4  -5 0.13148 3.63135   1
   8   4  -5 0.76789 3.47859   1
   7   4  -5 81.0665 10.8174   1
  -7   4   5 76.0557 9.46236   1
   6   4  -5 7.95016 3.97794   1
  -6   4   5 1.99862 2.50958   1
  -5  -4   5 159.104 9.97865   2
  -5  -4   5 153.285 13.8319   1
  -5   4   5 142.479 12.8238   1
  -4  -4   5 6.65900 2.79964   1
  -4  -4   5 4.00001 1.25858   2
   4  -4  -5 8.37269 2.61343   3
   4   4  -5 5.42348 1.28768   2
  -4   4   5 10.1815 2.85531   1
  -3  -4   5 142.932 11.8601   1
  -3  -4   5 146.606 8.30227   2
   3  -4  -5 148.849 12.3553   3
  -3   4   5 147.237 11.8027   1
  -2  -4   5 248.521 16.6416   1
  -2  -4   5 231.161 13.0977   2
   2  -4  -5 229.530 15.1064   2
  -2  -4   5 240.114 19.6386   3
  -2   4   5 256.969 18.7630   1
   1  -4  -5 835.883 43.0474   2
  -1  -4   5 837.900 59.4860   3
  -1  -4   5 893.424 46.8964   1
  -1   4   5 655.442 53.1782   3
  -1   4   5 696.167 52.1243   1
   0  -4   5 111.883 18.3189   3
   2  -4   5 4.38271 3.26156   3
  -2  -4  -5 1.96666 1.63082   2
   2  -4   5 -0.4012 1.11239   1
   2   4   5 0.13466 1.73334   1
  -3  -4  -5 5.62632 2.50731   2
   3  -4   5 -0.2000 1.11429   1
   3  -4   5 3.08280 4.04384   3
   3   4   5 0.50191 2.99301   1
   4  -4   5 1.82455 1.50585   1
   4  -4   5 7.05113 4.20219   3
  -4  -4  -5 9.28504 3.33620   2
   4   4   5 2.82167 3.35507   1
  -5  -4  -5 61.5528 7.68653   2
   5  -4   5 52.0076 9.44501   3
   5   4   5 55.0605 9.76443   1
  -6  -4  -5 12.7097 4.87683   2
   6  -4   5 8.80528 5.26273   3
   6   4   5 19.7399 7.54386   1
   8   5  -5 150.818 16.6669   1
  -7   5   5 16.2759 4.82087   1
   7   5  -5 7.85313 4.58072   1
   6  -5  -5 13.9739 4.58800   3
  -6   5   5 18.8641 4.78222   1
   6   5  -5 14.7912 5.02160   1
  -5  -5   5 90.7440 6.84520   2
   5  -5  -5 86.3818 9.89240   3
   5   5  -5 96.6087 10.3851   1
  -5   5   5 99.5992 9.49110   1
   4  -5  -5 418.731 30.9431   3
  -4  -5   5 408.570 27.6893   1
  -4  -5   5 387.226 22.3788   2
  -4   5   5 393.156 26.9064   1
   4   5  -5 412.388 22.6864   2
  -3  -5   5 263.754 18.1771   1
  -3  -5   5 257.658 14.1388   2
  -3  -5   5 222.312 20.2080   3
  -3   5   5 257.305 17.8760   1
   2  -5  -5 894.323 59.7770   3
  -2  -5   5 830.378 53.0655   1
  -2  -5   5 878.400 46.9936   2
  -2  -5   5 866.112 62.9715   3
   2  -5  -5 862.084 48.8057   2
  -2   5   5 993.859 55.6852   1
  -1  -5   5 937.556 66.2789   3
  -1  -5   5 864.833 51.8328   1
   1  -5  -5 839.258 47.9846   2
   0  -5   5 77.4829 13.3996   3
   1  -5   5 282.783 31.2187   3
   1  -5   5 369.324 21.0785   1
  -1  -5  -5 357.421 21.2596   2
   2  -5   5 201.928 21.1457   3
   2  -5   5 194.287 13.9063   1
  -2  -5  -5 204.495 14.2238   2
  -2   5  -5 222.116 13.3476   1
   3  -5   5 129.864 14.4487   3
   3   5   5 83.9884 11.5587   1
   4  -5   5 101.486 14.4155   3
  -4  -5  -5 107.500 9.73032   2
   4   5   5 83.0441 12.0913   1
   5  -5   5 2.06285 3.39837   3
  -5  -5  -5 3.88531 2.84113   2
   5   5   5 5.47078 3.99231   1
   6  -5   5 10.3279 5.49377   3
  -6  -5  -5 16.2367 5.15808   2
   6   5   5 11.8767 5.96556   1
   8   6  -5 -0.8239 3.59653   1
   7   6  -5 42.8155 8.42743   1
  -7   6   5 58.3224 7.80733   1
   6  -6  -5 117.566 13.1601   3
   6   6  -5 112.084 12.4413   1
  -6   6   5 110.233 11.0470   1
  -5  -6   5 263.349 16.4875   2
   5  -6  -5 266.963 23.3432   3
   5   6  -5 277.483 21.3749   1
  -5   6   5 276.846 19.9158   1
  -4  -6   5 71.1131 5.21031   2
   4  -6  -5 55.1355 8.47934   3
   4   6  -5 61.1458 7.77023   1
  -4   6   5 60.4499 6.91104   1
  -3  -6   5 38.8653 3.46804   2
  -3  -6   5 38.7073 5.32042   1
  -3  -6   5 35.1475 5.87802   3
  -3   6   5 44.1353 5.53871   1
  -2  -6   5 4.41694 2.00331   1
   2  -6  -5 10.2189 2.90742   2
  -2  -6   5 9.29755 2.03961   2
  -2  -6   5 11.6907 4.11951   3
   2  -6  -5 10.6466 2.01510   3
  -2   6   5 14.0133 4.64942   1
  -2   6   5 11.0797 2.89835   3
   1  -6  -5 1012.86 57.2206   2
  -1  -6   5 1131.38 78.5677   3
  -1  -6   5 1010.29 61.3840   1
   0  -6   5 221.735 25.8297   3
   1  -6   5 106.790 15.7896   3
   2  -6   5 4.95142 1.05609   1
   2  -6   5 3.56496 4.22087   3
  -2  -6  -5 5.12915 2.44509   2
  -2   6  -5 4.66376 1.31595   1
   2   6   5 1.15707 2.30856   1
   3  -6   5 33.5065 8.28398   3
  -3  -6  -5 48.4240 5.67946   2
   3   6   5 20.7405 6.07483   1
  -4  -6  -5 -0.7566 1.68258   2
   4  -6   5 0.21363 3.22157   3
   4   6   5 -0.2558 2.68036   1
   5  -6   5 73.5248 12.5200   3
  -5  -6  -5 73.6065 8.45898   2
   5   6   5 54.6024 10.9429   1
  -6  -6  -5 26.5460 6.43726   2
   6  -6   5 24.3200 8.97922   3
   6   6   5 19.1539 7.47256   1
   7   7  -5 39.5624 9.00477   1
   6   7  -5 1.37755 3.42885   1
  -6   7   5 3.29544 2.69458   1
   5  -7  -5 8.58152 5.62763   3
   5   7  -5 20.5731 5.44078   1
  -5   7   5 20.8023 4.14645   1
  -4  -7   5 443.566 25.3799   2
  -4   7   5 454.686 29.5409   1
   4   7  -5 441.170 30.4631   1
  -3  -7   5 520.652 40.7681   3
  -3  -7   5 533.754 29.6686   2
   3   7  -5 534.766 34.4918   1
  -3   7   5 547.071 34.6090   1
  -2  -7   5 350.324 28.9001   3
   2  -7  -5 355.575 25.5671   3
  -2  -7   5 321.672 22.8107   1
   2  -7  -5 352.997 22.1775   2
  -2  -7   5 367.121 20.5755   2
  -2   7   5 346.638 26.2737   1
   1  -7  -5 208.117 14.4474   2
  -1  -7   5 243.076 23.0467   3
  -1  -7   5 201.334 14.2227   1
   0  -7  -5 3.30256 1.90925   2
   0  -7   5 4.11458 1.31390   1
   0  -7   5 -3.6444 3.95281   3
   0   7   5 0.02897 2.54401   1
   1  -7   5 55.5255 11.6976   3
  -1   7  -5 36.2481 4.00180   1
  -2  -7  -5 156.420 11.2688   2
   2  -7   5 105.691 17.3879   3
  -3  -7  -5 169.828 13.0636   2
   3  -7   5 165.551 21.0436   3
   4  -7   5 130.363 17.2598   3
  -4  -7  -5 121.621 10.8543   2
   4   7   5 90.5314 13.2728   1
  -5  -7  -5 26.8115 5.68477   2
   5  -7   5 31.7277 9.56629   3
   5   7   5 31.2632 8.12723   1
   6  -7   5 2.58138 5.30104   3
  -6  -7  -5 1.74348 3.51946   2
   6   7   5 2.14558 4.27280   1
   7   8  -5 25.1997 7.16662   1
  -6   8   5 121.617 11.2450   1
   6   8  -5 110.216 12.6679   1
   5  -8  -5 91.4188 14.2358   3
   5   8  -5 113.593 11.9524   1
  -5   8   5 129.049 10.6682   1
  -4  -8   5 244.515 14.9846   2
  -4   8   5 224.532 17.2501   1
   4   8  -5 246.077 18.7485   1
   3  -8  -5 9.74287 4.06123   3
  -3  -8   5 13.9380 4.61307   3
  -3  -8   5 13.3391 2.64959   2
   3   8  -5 6.48686 2.99919   1
  -3   8   5 14.7177 3.94316   1
  -2  -8   5 68.6478 6.59906   2
  -2  -8   5 64.7064 10.3663   3
   2  -8  -5 74.0019 7.35413   3
   2  -8  -5 72.1814 7.57455   2
   2   8  -5 63.1664 6.82187   1
  -2   8   5 67.9038 12.2130   1
  -1  -8   5 278.404 26.1992   3
   1  -8  -5 225.788 16.4665   2
   1   8  -5 247.559 16.6029   1
   0  -8  -5 217.878 14.6536   2
   0  -8   5 188.286 24.7120   3
   0   8  -5 202.623 13.3535   1
   1  -8   5 55.1409 13.8893   3
   2  -8   5 125.824 18.8864   3
  -3  -8  -5 34.0777 5.50931   2
   3  -8   5 37.7005 13.3365   3
   3   8   5 26.2196 8.32853   1
   4  -8   5 16.6729 8.12259   3
  -4  -8  -5 7.43356 3.47591   2
   4   8   5 7.99881 5.20289   1
  -5  -8  -5 35.5095 6.83507   2
   5  -8   5 29.8298 11.1257   3
   5   8   5 33.7414 9.40760   1
  -6  -8  -5 59.0339 9.10239   2
   6  -8   5 61.0602 14.1013   3
   6   8   5 49.1587 11.5644   1
   7   9  -5 47.6603 8.73905   1
   6   9  -5 5.47092 4.27669   1
   5   9  -5 1.21880 2.73877   1
  -5   9   5 2.62227 2.29025   1
  -4  -9   5 137.370 10.0133   2
   4   9  -5 147.743 12.8975   1
  -4   9   5 115.364 11.3656   1
   3  -9  -5 460.731 36.6284   3
  -3  -9   5 469.726 27.2765   2
  -3  -9   5 463.889 37.7220   3
  -3   9   5 464.690 30.9183   1
   3   9  -5 467.218 30.9865   1
   2  -9  -5 108.302 10.1938   2
   2  -9  -5 121.067 10.8414   3
  -2  -9   5 118.657 14.1626   3
  -2  -9   5 119.727 9.36301   2
   2   9  -5 102.045 9.45317   1
  -2   9   5 97.5519 12.9553   1
  -1  -9   5 205.285 22.1921   3
   1  -9  -5 186.175 13.9770   2
   1   9  -5 174.363 12.9650   1
   0  -9   5 2.49622 6.41491   3
   0  -9  -5 3.82183 2.27202   2
   0   9  -5 1.36760 1.19020   1
   0   9   5 -1.8767 2.57183   1
   1  -9   5 23.7356 10.9636   3
  -1  -9  -5 30.7599 4.99663   2
  -2  -9  -5 94.1668 8.74190   2
   2  -9   5 58.2477 14.7657   3
  -3  -9  -5 281.306 18.8544   2
   3  -9   5 220.378 29.1118   3
  -4  -9  -5 0.25855 2.00240   2
   4  -9   5 -1.2155 4.53547   3
   4   9   5 1.33064 4.49507   1
  -5  -9  -5 67.8441 8.98477   2
   5  -9   5 61.2918 15.7179   3
   5   9   5 56.9759 11.6153   1
   7  10  -5 4.42922 4.06657   1
   6  10  -5 66.6904 10.0714   1
   5  10  -5 24.2717 6.42017   1
   4  10  -5 128.065 12.1698   1
  -4  10   5 125.864 10.9997   1
   3 -10  -5 21.4944 5.57666   3
  -3 -10   5 20.6255 7.78739   3
  -3 -10   5 19.6260 5.19499   2
   3  10  -5 19.5949 4.51357   1
  -3  10   5 24.9319 6.41520   1
  -2 -10   5 0.21575 2.85491   2
   2 -10  -5 -0.5375 1.71367   3
   2 -10  -5 0.26049 2.67724   2
  -2 -10   5 -5.7802 4.42358   3
  -2  10   5 1.90682 5.82036   1
   2  10  -5 -0.5652 1.16215   1
  -1 -10   5 76.9762 18.9832   3
   1 -10  -5 49.7756 6.86825   2
   1  10  -5 46.7170 5.29793   1
   0 -10   5 286.537 33.7191   3
   0 -10  -5 276.172 19.5508   2
   1 -10   5 12.9843 10.5879   3
  -1 -10  -5 33.7299 5.28407   2
   1  10   5 -0.2746 3.42030   1
   2 -10   5 104.263 21.8767   3
  -3 -10  -5 -1.1821 2.08494   2
   3 -10   5 9.90435 9.62391   3
   3  10   5 0.60028 3.80800   1
  -4 -10  -5 9.47590 3.74439   2
   4 -10   5 5.68574 7.59615   3
   4  10   5 -0.2071 4.31271   1
   5 -10   5 -2.3952 5.25569   3
  -5 -10  -5 2.46276 3.63982   2
   5  10   5 -2.4400 4.64297   1
   6  11  -5 24.9697 7.49709   1
   5  11  -5 1.25823 3.13397   1
   4  11  -5 22.0882 5.34800   1
  -4  11   5 25.3721 4.56431   1
  -3 -11   5 265.393 17.6649   2
  -3 -11   5 281.169 25.6775   3
   3  11  -5 260.221 19.3235   1
  -3  11   5 220.514 18.5602   1
  -2 -11   5 21.4808 9.90622   3
  -2 -11   5 25.7636 6.62030   2
   2 -11  -5 23.5702 6.63828   2
   2 -11  -5 24.8036 6.11103   3
  -2  11   5 22.8916 12.2261   1
   2  11  -5 23.4707 4.59591   1
   1 -11  -5 477.731 35.7102   3
   1 -11  -5 452.828 30.0138   2
  -1 -11   5 529.601 44.4222   3
   1  11  -5 437.079 29.3160   1
   0 -11   5 19.7743 12.2491   3
   0 -11  -5 8.60995 4.66299   2
   0  11   5 6.11742 6.84737   1
  -1 -11  -5 27.7654 5.35813   2
   1 -11   5 14.4789 12.5138   3
   1  11   5 5.49530 5.58257   1
   2 -11   5 44.7514 18.2676   3
  -2 -11  -5 76.2539 8.98117   2
   3 -11   5 60.4107 17.6264   3
  -3 -11  -5 93.8251 9.10475   2
   3  11   5 26.5464 10.2297   1
   4 -11   5 -3.9673 5.54293   3
  -4 -11  -5 8.82566 4.50884   2
   4  11   5 3.51930 4.89991   1
  -5 -11  -5 74.4033 9.77955   2
   5 -11   5 53.2155 18.0944   3
   5  11   5 46.1960 12.6328   1
   6  12  -5 64.8131 9.97666   1
   5  12  -5 -1.1709 2.94855   1
   4  12  -5 27.2615 5.97337   1
  -3 -12   5 3.58848 5.67629   3
   3 -12  -5 1.01955 3.39757   2
  -3 -12   5 2.36025 4.23588   2
   3  12  -5 -2.9977 1.80861   1
  -3  12   5 1.03889 2.75468   1
   2 -12  -5 7.83864 5.14880   2
  -2 -12   5 0.25730 7.77725   3
  -2 -12   5 -0.9094 5.50003   2
   2 -12  -5 3.35750 3.19993   3
  -2  12   5 12.1923 8.88775   1
   2  12  -5 1.10364 2.21043   1
  -1 -12   5 -1.2986 6.54076   3
   1 -12  -5 -1.0062 1.81746   3
   1 -12  -5 -1.6293 2.56986   2
  -1  12   5 -3.7765 5.26722   1
   0 -12  -5 568.213 36.5628   2
   0 -12   5 604.790 54.8235   3
  -1 -12  -5 2.44442 3.38204   2
   1 -12   5 1.01616 17.2419   3
   1  12   5 7.23653 7.26326   1
  -2 -12  -5 86.8205 9.65289   2
   2 -12   5 47.0908 19.2953   3
  -3 -12  -5 6.40224 3.46090   2
   3 -12   5 2.80442 8.86751   3
   3  12   5 1.11256 4.27750   1
  -4 -12  -5 13.8673 4.99804   2
   4 -12   5 8.72235 11.0650   3
   4  12   5 9.92886 7.19295   1
   5  13  -5 1.28613 3.41108   1
   4  13  -5 4.12884 3.98618   1
   3 -13  -5 78.9835 10.9300   2
  -3 -13   5 83.5987 13.9999   3
   3  13  -5 75.7962 8.96939   1
  -2 -13   5 7.06095 5.43907   2
   2 -13  -5 4.83039 4.72851   2
  -2 -13   5 6.41353 8.06517   3
  -2  13   5 10.9046 7.97760   1
  -1 -13   5 225.308 18.8180   2
   1 -13  -5 225.742 19.0801   2
  -1 -13   5 225.987 27.9089   3
   0 -13  -5 21.5677 6.47430   2
   0 -13   5 24.0923 14.8436   3
   0  13   5 4.75628 7.82230   1
  -1 -13  -5 27.4398 6.64901   2
   1 -13   5 42.5636 18.8672   3
   1  13   5 6.88682 6.59504   1
   2 -13   5 8.92905 11.2851   3
  -2 -13  -5 3.64861 3.43751   2
   2  13   5 1.30964 3.83253   1
  -3 -13  -5 73.9761 9.27378   2
   3 -13   5 33.0037 17.4614   3
   3  13   5 4.29658 6.78741   1
  -4 -13  -5 21.7534 6.29930   2
   4 -13   5 2.98481 8.17640   3
   4  13   5 12.1738 7.04176   1
   5  14  -5 4.94465 4.97122   1
   4  14  -5 43.2962 8.12117   1
  -3 -14   5 0.37418 5.40520   3
   3 -14  -5 -3.4897 3.21627   2
  -2 -14   5 67.2762 10.4562   2
   2 -14  -5 77.0290 11.0147   2
  -2 -14   5 79.6792 14.6759   3
   1 -14  -5 14.4979 5.98481   2
  -1 -14   5 15.1455 6.36375   2
  -1 -14   5 16.7215 9.70138   3
  -1  14   5 -2.2133 6.03707   1
   0 -14  -5 262.336 21.4965   2
   0 -14   5 291.519 34.2077   3
   1 -14   5 2.84333 11.0058   3
  -1 -14  -5 -1.5598 3.02618   2
   1  14   5 1.75679 5.53913   1
  -2 -14  -5 84.7707 10.9670   2
   2 -14   5 77.7326 26.1861   3
   3 -14   5 17.3818 14.1026   3
  -3 -14  -5 33.9115 7.29712   2
   3  14   5 4.59273 5.14355   1
   4 -15  -5 16.3528 6.99262   2
  -3 -15   5 133.033 19.4494   3
   3 -15  -5 112.323 15.0681   2
   2 -15  -5 20.0096 8.00948   2
  -2 -15   5 16.2431 10.5891   3
  -1 -15   5 63.9398 12.6492   2
   1 -15  -5 40.4480 9.42392   2
  -1 -15   5 31.7162 13.3328   3
   0 -15   5 5.80275 12.4529   3
   0 -15  -5 4.44578 5.37960   2
   0  15   5 6.38050 8.37560   1
   1 -15   5 4.16339 14.2897   3
  -1 -15  -5 -3.6051 3.66848   2
   1  15   5 3.19830 8.64313   1
   2 -15   5 9.28362 14.7658   3
  -2 -15  -5 3.71070 4.55036   2
   2  15   5 5.18015 7.29217   1
  -3 -16   5 0.12903 7.19027   3
   2 -16  -5 26.3124 8.18652   2
  -2 -16   5 24.8317 10.8144   3
  -1 -16   5 15.8334 11.2329   3
  -1 -16   5 22.1266 8.80850   2
   1 -16  -5 17.4831 7.31612   2
   0 -16   5 93.3964 21.4951   3
   0 -16  -5 62.1774 10.6795   2
   1 -16   5 12.5546 12.6615   3
  -1 -16  -5 1.55432 4.45255   2
   1  16   5 -2.6140 7.03905   1
   8   0  -6 30.7245 8.17222   1
  -7   0   6 -1.5837 2.66298   1
  -6   0   6 66.2734 8.74080   1
  -5   0   6 -1.0904 1.72091   1
  -4   0   6 1417.92 84.3431   1
   4   0  -6 1388.97 73.8299   2
   3   0  -6 0.56829 0.54325   2
  -3   0   6 -0.0190 1.33941   1
   2   0  -6 146.645 8.12369   2
  -2   0   6 126.807 11.0738   3
  -2   0   6 150.459 13.0349   1
   1   0  -6 0.29494 0.84154   2
  -1   0   6 1.90019 3.03649   3
  -1   0   6 -0.7507 1.59787   1
  -1   0   6 -0.5514 0.61893   2
   0   0   6 199.580 16.4557   3
   0   0   6 150.621 15.8991   1
   0   0  -6 201.220 11.8414   2
  -1   0  -6 -1.4886 0.84167   2
   1   0   6 0.18533 1.72061   1
   1   0   6 0.60504 1.42184   3
  -3   0  -6 -1.2107 1.22543   2
   3   0   6 -0.6547 1.45848   1
  -4   0  -6 9.08738 3.23822   2
   4   0   6 0.71205 2.24034   1
   5   0   6 2.34896 3.10877   1
  -5   0  -6 -2.2921 1.91227   2
  -6   0  -6 77.3568 9.48380   2
   6   0   6 45.5010 9.85530   1
   8  -1  -6 -0.9161 4.27053   1
   8   1  -6 5.36861 4.52435   1
  -7  -1   6 196.986 17.8378   1
  -7   1   6 172.628 16.8060   1
  -6  -1   6 4.80363 3.13113   1
  -6   1   6 8.48186 3.79177   1
  -5  -1   6 128.566 12.4109   1
  -5   1   6 132.200 12.2688   1
  -4  -1   6 41.5923 6.25894   1
   4   1  -6 44.1881 3.22937   2
  -4   1   6 50.8268 6.37184   1
   3  -1  -6 409.363 23.5566   2
  -3  -1   6 447.196 28.4097   1
   3  -1  -6 446.284 30.2511   3
  -3   1   6 411.164 28.2129   1
  -2  -1   6 5.28206 3.76857   3
   2  -1  -6 -4.0531 4.25345   3
  -2  -1   6 -2.6827 3.69846   1
   2  -1  -6 11.8909 2.73671   2
  -2   1   6 2.08609 5.67750   1
   1  -1  -6 1841.60 100.805   2
  -1  -1   6 1873.82 111.453   1
  -1   1   6 2086.19 113.651   1
   1   1  -6 1901.89 100.471   2
   0  -1   6 25.8451 7.29601   3
   0  -1  -6 21.3533 2.79949   2
   0  -1   6 23.7926 5.82366   1
   0   1   6 8.36487 5.09913   1
   0   1  -6 20.4576 2.64567   2
   0   1   6 25.4619 5.14035   3
  -2  -1  -6 14.9515 3.28110   2
   2  -1   6 14.3497 3.85994   3
  -2   1  -6 12.5942 3.11905   2
   4  -1   6 3.75109 2.75461   1
  -4  -1  -6 7.75989 3.17762   2
   4   1   6 7.32685 3.76065   1
  -4   1  -6 4.68192 2.62911   2
   5  -1   6 143.207 16.0419   1
   5   1   6 226.879 19.8434   1
  -6  -1  -6 7.88572 3.98396   2
  -6   1  -6 5.23414 3.41184   2
   6   1   6 7.30972 5.28072   1
  -8   2   6 3.35674 3.46244   1
   8   2  -6 4.02466 4.16134   1
  -7  -2   6 5.79716 3.84034   1
  -7   2   6 3.01562 3.19327   1
  -6  -2   6 155.052 15.1555   1
  -6   2   6 172.781 15.2578   1
  -5  -2   6 78.0653 9.31399   1
  -5   2   6 79.8033 8.84832   1
  -4  -2   6 1086.33 67.2421   1
  -4   2   6 1111.69 67.0374   1
  -3  -2   6 92.4877 8.76856   1
   3  -2  -6 92.8613 7.33195   3
  -3   2   6 92.8164 8.87730   1
  -2  -2   6 267.918 18.6274   1
   2  -2  -6 279.409 15.8654   2
  -2  -2   6 265.933 20.6456   3
  -2   2   6 264.761 19.4740   1
   1  -2  -6 340.444 20.0750   2
  -1  -2   6 311.000 19.1484   2
  -1  -2   6 348.054 22.7117   1
  -1  -2   6 299.633 31.4021   3
  -1   2   6 414.267 28.2593   1
  -1   2   6 389.281 26.9179   3
   1   2  -6 359.054 19.1936   2
   0  -2   6 381.034 35.1544   3
   0  -2   6 389.343 26.2768   1
   0  -2  -6 401.084 23.1098   2
   0   2  -6 419.668 22.7201   2
  -1  -2  -6 0.37611 1.12097   2
   1  -2   6 -0.8272 1.82154   1
   1  -2   6 1.80845 2.84052   3
   1   2   6 1.19189 2.62925   1
  -1   2  -6 2.18779 1.27956   2
  -3  -2  -6 11.9922 3.28567   2
   3  -2   6 13.7164 4.73248   3
   3   2   6 4.78588 3.20927   1
  -3   2  -6 13.7556 3.58898   2
   4  -2   6 61.5759 9.65788   3
  -4  -2  -6 58.7170 6.82232   2
   4   2   6 33.6072 7.68926   1
  -4   2  -6 54.7857 6.69871   2
  -5  -2  -6 38.2201 6.39719   2
   5  -2   6 36.0341 7.97903   3
  -5   2  -6 49.3409 7.09080   2
   5   2   6 26.3958 7.60105   1
   6  -2   6 75.0343 12.3430   3
  -6  -2  -6 75.8307 9.52717   2
   6   2   6 47.4678 10.5148   1
   8   3  -6 13.8091 5.73333   1
  -8   3   6 9.25202 4.49306   1
  -7   3   6 140.182 13.7187   1
   7   3  -6 110.069 13.3585   1
  -6  -3   6 10.1630 4.30648   1
  -6   3   6 2.17244 2.60276   1
  -5  -3   6 100.288 10.6523   1
  -5   3   6 97.7030 10.2050   1
  -4  -3   6 138.098 12.3126   1
  -4   3   6 137.646 11.9742   1
  -3  -3   6 13.2311 3.44378   1
  -3   3   6 19.4238 3.84077   1
  -2  -3   6 126.610 11.8773   3
  -2  -3   6 129.529 10.4420   1
   2  -3  -6 126.619 8.78166   2
  -2   3   6 145.438 11.9443   1
   1  -3  -6 2005.47 101.606   2
  -1  -3   6 1686.31 100.393   2
  -1  -3   6 2097.49 111.602   1
  -1  -3   6 1758.72 134.644   3
  -1   3   6 2084.03 117.474   1
   0  -3  -6 67.8342 5.82001   2
   0  -3   6 62.4046 11.7435   3
   0  -3   6 68.6439 6.09467   1
   1  -3   6 55.4007 9.24931   3
  -1  -3  -6 54.1520 5.26371   2
   1  -3   6 44.5723 6.24315   1
  -2  -3  -6 27.6854 4.02645   2
   2  -3   6 26.7505 6.02214   3
  -2   3  -6 27.5427 4.20054   2
   4  -3   6 50.4259 9.86573   3
  -4  -3  -6 35.6147 5.50933   2
   4   3   6 19.9944 7.01662   1
  -5  -3  -6 215.226 16.7554   2
   5  -3   6 199.994 21.3061   3
   6  -3   6 6.00764 4.64125   3
  -6  -3  -6 2.73487 3.78000   2
   6   3   6 -0.6262 3.85787   1
   8   4  -6 3.30824 4.66657   1
  -8   4   6 7.53320 4.67567   1
   7   4  -6 30.6634 8.03959   1
  -7   4   6 31.6723 6.57425   1
  -6  -4   6 115.576 12.8523   1
  -6   4   6 135.636 12.6785   1
  -5  -4   6 47.1850 6.98906   1
   5  -4  -6 46.3641 5.96070   3
  -5   4   6 39.5195 5.99531   1
  -4  -4   6 388.618 27.2628   1
   4  -4  -6 383.463 28.5618   3
  -4   4   6 404.393 26.9960   1
  -3  -4   6 16.4975 3.62319   1
  -3  -4   6 10.3627 3.28746   3
  -3   4   6 10.9803 3.52599   1
   2  -4  -6 283.062 17.2015   2
  -2  -4   6 272.461 19.1707   1
  -2  -4   6 284.126 22.9670   3
  -2   4   6 284.520 21.7869   1
  -1  -4   6 78.3592 13.0528   3
   1  -4  -6 82.0511 6.69105   2
  -1  -4   6 84.6406 7.16532   1
  -1   4   6 64.0025 11.2019   1
  -1   4   6 85.0364 6.57853   3
   0  -4   6 262.031 27.0385   3
  -1  -4  -6 141.002 10.2190   2
   1  -4   6 140.789 10.1784   1
   1  -4   6 124.461 16.1503   3
   2  -4   6 68.9378 7.33577   1
   3  -4   6 7.43097 4.56592   3
  -3  -4  -6 2.90303 2.00788   2
   3  -4   6 -0.0464 1.36155   1
   3   4   6 -0.0169 2.46140   1
   4  -4   6 39.6624 8.28123   3
  -4  -4  -6 34.9050 5.49669   2
   4   4   6 17.8996 6.64715   1
   5  -4   6 0.69664 3.29920   3
  -5  -4  -6 -2.0870 2.20304   2
   5   4   6 2.56322 4.25990   1
  -6  -4  -6 31.3186 7.02213   2
   6  -4   6 23.7140 8.32920   3
   6   4   6 15.6746 7.54349   1
   8   5  -6 17.5978 6.85077   1
  -8   5   6 18.3420 5.95913   1
  -7   5   6 53.5206 8.45693   1
   7   5  -6 71.1680 10.2740   1
  -6   5   6 11.5628 4.10162   1
   6   5  -6 7.56136 4.30335   1
  -5  -5   6 10.0108 4.23953   1
   5  -5  -6 10.9709 3.44462   3
  -5   5   6 15.1076 3.74105   1
  -4  -5   6 14.9988 1.71963   2
  -4  -5   6 9.10914 3.48046   1
   4  -5  -6 14.9525 3.88243   3
  -4   5   6 14.0531 3.73992   1
  -3  -5   6 288.956 22.7758   3
  -3  -5   6 268.402 19.8017   1
  -3   5   6 273.168 19.9632   1
  -2  -5   6 162.719 9.83770   2
   2  -5  -6 155.917 11.3928   2
  -2  -5   6 174.988 15.9373   3
  -2  -5   6 169.965 12.6982   1
  -2   5   6 172.806 15.1380   1
  -1  -5   6 549.348 30.8677   1
  -1  -5   6 543.573 42.6986   3
   1  -5  -6 539.725 28.7251   2
  -1   5   6 372.133 35.8076   1
  -1   5   6 444.170 34.5700   3
   0  -5   6 26.7752 9.95330   3
   0  -5  -6 43.9102 4.64536   2
   0  -5   6 38.4318 3.98567   1
  -1  -5  -6 17.5922 3.34995   2
   1  -5   6 21.8651 2.62917   1
   1  -5   6 14.5567 6.92486   3
  -2  -5  -6 29.8953 4.40072   2
   2  -5   6 30.1283 4.17413   1
   2  -5   6 17.7377 7.53073   3
  -3  -5  -6 62.0171 6.49141   2
   3  -5   6 54.2429 9.77034   3
   3   5   6 10.9466 5.66594   1
   4  -5   6 3.87161 3.52710   3
  -4  -5  -6 6.12600 2.89563   2
   4   5   6 4.63159 3.52032   1
   5  -5   6 81.7602 12.8423   3
  -5  -5  -6 76.6015 8.99832   2
   5   5   6 49.5583 10.5262   1
  -6  -5  -6 37.8239 7.37882   2
   6  -5   6 28.7617 9.47482   3
   6   5   6 41.6154 10.4006   1
   8   6  -6 9.99941 5.72830   1
  -7   6   6 18.5922 5.19606   1
   7   6  -6 8.43850 4.96958   1
  -6   6   6 55.5429 7.44527   1
   6   6  -6 53.3502 8.82065   1
  -5   6   6 50.3462 6.84939   1
  -4  -6   6 271.093 15.5411   2
  -4  -6   6 284.541 20.7038   1
  -4   6   6 269.146 20.0268   1
   3  -6  -6 205.476 15.6029   3
  -3  -6   6 196.808 15.4291   1
  -3  -6   6 197.861 18.1943   3
  -3  -6   6 201.941 11.7029   2
  -3   6   6 205.854 16.3469   1
   2  -6  -6 31.6442 4.24701   2
  -2  -6   6 32.3759 6.48507   3
  -2  -6   6 27.7933 4.33058   1
  -2  -6   6 33.3986 3.43815   2
  -2   6   6 39.0542 7.72652   1
  -2   6   6 33.7380 3.73284   3
  -1  -6   6 53.6739 5.24635   1
  -1  -6   6 65.1553 11.8572   3
   1  -6  -6 54.3029 5.60382   2
  -1   6   6 26.4395 9.02949   1
   0  -6   6 35.8803 3.68434   1
   0  -6  -6 33.6730 4.39681   2
   0  -6   6 23.4392 9.17854   3
   1  -6   6 94.6111 15.2460   3
   2  -6   6 165.371 21.3741   3
  -2  -6  -6 190.760 13.8306   2
   2  -6   6 196.022 12.1441   1
   3  -6   6 1.01912 3.35624   3
  -3  -6  -6 0.63874 1.63223   2
   3   6   6 0.20965 2.78825   1
  -4  -6  -6 17.7589 4.61428   2
   4  -6   6 20.1373 8.10985   3
   4   6   6 11.7576 6.02637   1
   5  -6   6 3.91389 3.60822   3
  -5  -6  -6 2.79347 3.26902   2
   5   6   6 0.33602 3.06141   1
   6  -6   6 34.0269 10.6412   3
  -6  -6  -6 18.2692 6.27300   2
   6   6   6 4.87196 5.19602   1
   7   7  -6 61.8307 10.1534   1
  -7   7   6 60.8922 8.51285   1
  -6   7   6 85.4193 9.65032   1
   6   7  -6 97.8390 11.7684   1
   5   7  -6 3.16158 3.41602   1
  -5   7   6 -2.2000 1.39796   1
  -4  -7   6 0.49751 1.76077   1
  -4   7   6 0.49014 2.00723   1
  -3  -7   6 557.454 29.5994   2
  -3  -7   6 523.305 41.2433   3
  -3  -7   6 511.799 34.6578   1
   3  -7  -6 537.714 38.2831   3
  -3   7   6 551.579 35.4122   1
  -2  -7   6 213.802 16.2209   1
  -2  -7   6 241.515 14.4719   2
  -2  -7   6 225.559 21.6188   3
   2  -7  -6 233.157 15.8957   2
  -2   7   6 231.651 20.6690   1
  -1  -7   6 29.2067 3.80002   1
   1  -7  -6 36.4869 4.71522   2
  -1  -7   6 41.7533 10.7361   3
  -1   7   6 20.9169 7.70687   1
   0  -7  -6 197.508 13.7038   2
   0  -7   6 208.995 13.0475   1
   0  -7   6 137.518 22.5932   3
   1  -7   6 80.9890 15.7432   3
   2  -7   6 2.51406 4.08623   3
  -2  -7  -6 3.62056 2.38853   2
   2   7   6 -0.5138 2.34278   1
  -3  -7  -6 64.0475 7.24205   2
   3  -7   6 49.8609 14.0481   3
   4  -7   6 112.971 17.0629   3
  -4  -7  -6 100.900 10.3330   2
  -5  -7  -6 25.8154 5.78263   2
   5  -7   6 30.0769 9.52600   3
   5   7   6 6.20763 5.97116   1
  -6  -7  -6 30.7558 7.11488   2
   6  -7   6 32.2806 11.6153   3
   6   7   6 18.0113 8.11271   1
   7   8  -6 -0.1448 4.44984   1
   6   8  -6 32.4292 7.24564   1
  -6   8   6 38.5020 5.98723   1
  -5   8   6 298.557 21.5191   1
   5   8  -6 282.734 22.6553   1
   4   8  -6 111.820 11.4094   1
  -4   8   6 109.166 11.1873   1
   3  -8  -6 241.856 18.0906   2
   3  -8  -6 288.436 20.8196   3
  -3  -8   6 261.715 16.1152   2
  -3  -8   6 265.910 23.9230   3
  -3   8   6 261.211 20.2090   1
   3   8  -6 267.095 19.5536   1
   2  -8  -6 7.26823 2.00022   3
  -2  -8   6 3.73199 4.04174   3
  -2  -8   6 3.92544 1.93216   1
   2  -8  -6 4.80944 2.64631   2
  -2  -8   6 8.76537 2.74909   2
  -2   8   6 11.7164 5.43349   1
  -1  -8   6 -3.9013 5.21991   3
  -1  -8   6 0.11539 1.07307   1
   1  -8  -6 2.41286 2.01208   2
  -1   8   6 1.00124 5.88231   1
   0  -8   6 43.0606 3.98687   1
   0  -8  -6 38.3474 5.21933   2
   0  -8   6 24.1674 11.1437   3
   1  -8   6 105.165 17.9697   3
  -2  -8  -6 66.7932 7.16159   2
   2  -8   6 38.2051 12.1088   3
   3  -8   6 126.501 19.7654   3
  -3  -8  -6 137.045 11.6724   2
   4  -8   6 2.50249 6.78851   3
  -4  -8  -6 10.4436 3.74487   2
   4   8   6 6.88192 5.09878   1
   5  -8   6 8.86243 8.65791   3
  -5  -8  -6 12.3225 4.81603   2
   5   8   6 2.15972 5.07939   1
   7   9  -6 15.9079 6.33115   1
   6   9  -6 125.116 13.7363   1
  -6   9   6 115.365 12.0983   1
  -5   9   6 3.20415 2.60635   1
   5   9  -6 1.88249 2.99194   1
  -4   9   6 1.27056 1.85839   1
   4   9  -6 0.98721 2.14512   1
  -3  -9   6 38.3686 8.31166   3
  -3  -9   6 40.0408 4.86166   2
   3  -9  -6 42.6428 6.13296   2
   3   9  -6 34.6705 5.63459   1
  -3   9   6 29.0536 6.46563   1
   2  -9  -6 318.985 22.1175   2
   2  -9  -6 334.622 24.9056   3
  -2  -9   6 334.883 31.8461   3
  -2  -9   6 380.443 21.7937   2
   2   9  -6 315.180 22.4749   1
  -2   9   6 299.013 27.7278   1
  -1  -9   6 -1.3178 5.02245   3
   1  -9  -6 3.13374 2.01738   2
   1   9  -6 1.42239 1.79042   1
  -1   9   6 -2.4843 4.17266   1
   0  -9   6 251.797 32.6608   3
   0  -9  -6 263.592 18.8333   2
   0   9  -6 290.008 17.7447   1
   1  -9   6 5.65163 7.88307   3
  -1  -9  -6 -0.9405 1.56475   2
   1   9   6 3.68653 4.98994   1
   2  -9   6 3.78032 10.3237   3
  -2  -9  -6 0.51226 1.80815   2
   2   9   6 2.86934 5.13377   1
   3  -9   6 -2.3322 6.50382   3
  -3  -9  -6 7.43619 3.21524   2
   3   9   6 2.20194 3.58123   1
  -4  -9  -6 222.981 16.8648   2
   4  -9   6 177.870 26.6476   3
   5  -9   6 7.35618 8.36172   3
  -5  -9  -6 12.6316 4.85110   2
   5   9   6 6.86511 5.01379   1
   7  10  -6 -0.9132 3.83865   1
   6  10  -6 34.5168 7.70494   1
   5  10  -6 158.658 15.2517   1
  -5  10   6 159.107 13.4865   1
  -4  10   6 0.48688 2.18198   1
   4  10  -6 -0.7237 2.71545   1
  -3 -10   6 239.189 17.0601   2
  -3 -10   6 253.250 24.1685   3
   3 -10  -6 253.063 18.9197   2
   3  10  -6 244.311 18.5723   1
  -3  10   6 237.452 19.3833   1
  -2 -10   6 19.4386 8.84155   3
   2 -10  -6 18.9348 5.00889   2
  -2 -10   6 16.3043 4.78748   2
   2  10  -6 16.8836 3.94160   1
  -2  10   6 24.1433 8.59773   1
   1 -10  -6 54.2552 7.03539   2
  -1 -10   6 82.6481 16.2376   3
   1  10  -6 55.9032 6.06011   1
   0 -10   6 60.0836 18.0492   3
   0 -10  -6 77.5103 8.52932   2
   1 -10   6 78.8363 25.0465   3
  -1 -10  -6 86.8368 9.29100   2
   2 -10   6 9.68171 10.1665   3
  -2 -10  -6 6.59742 3.61586   2
   2  10   6 -3.1584 2.94010   1
   3 -10   6 72.6185 18.9001   3
  -4 -10  -6 15.6421 5.17772   2
   4 -10   6 5.13616 6.77372   3
   4  10   6 5.60701 5.91570   1
   5 -10   6 -2.4447 6.32922   3
  -5 -10  -6 2.56293 3.69211   2
   5  10   6 2.59696 4.87237   1
   6  11  -6 44.0927 8.39246   1
   5  11  -6 -0.9231 3.01834   1
   4  11  -6 0.28754 2.64965   1
  -4  11   6 7.25797 3.76853   1
   3 -11  -6 15.3970 5.81864   2
  -3 -11   6 16.1652 8.26924   3
  -3  11   6 13.1072 6.25458   1
   3  11  -6 15.6238 4.13301   1
  -2 -11   6 226.343 16.4616   2
  -2 -11   6 256.483 25.4463   3
   2 -11  -6 234.391 17.6540   2
   2  11  -6 213.881 16.2194   1
  -2  11   6 165.774 20.5714   1
   1 -11  -6 79.3632 9.27509   2
  -1 -11   6 109.997 19.3907   3
   0 -11   6 290.193 34.8542   3
   0 -11  -6 260.688 19.5299   2
  -1 -11  -6 20.5651 5.63242   2
   1 -11   6 12.4046 13.1303   3
   1  11   6 -1.4544 4.70880   1
   2 -11   6 29.2693 16.0328   3
  -2 -11  -6 50.9257 7.20050   2
  -3 -11  -6 5.63360 3.51598   2
   3 -11   6 2.27315 8.53520   3
   3  11   6 1.01241 4.46206   1
   4 -11   6 51.8186 17.9044   3
   4  11   6 17.2837 7.48663   1
   6  12  -6 -3.4091 3.09038   1
   5  12  -6 86.7267 11.0832   1
   4  12  -6 9.39411 4.23514   1
  -3 -12   6 302.883 29.8472   3
   3 -12  -6 310.760 23.0493   2
  -3  12   6 266.456 22.6281   1
   3  12  -6 302.998 22.0622   1
  -2 -12   6 3.33923 4.14843   2
  -2 -12   6 -7.3702 4.36981   3
   2 -12  -6 1.07828 2.97458   2
  -2  12   6 -2.7605 5.20474   1
   1 -12  -6 1.33533 3.56462   2
  -1 -12   6 2.15913 10.7332   3
  -1  12   6 -8.1627 10.5685   1
   0 -12   6 26.2024 14.7967   3
   0 -12  -6 24.8002 6.16952   2
   0  12   6 1.78918 7.53145   1
  -1 -12  -6 232.470 17.8585   2
   1 -12   6 205.689 36.2749   3
  -2 -12  -6 13.1703 4.69122   2
   2 -12   6 4.25932 11.3043   3
   2  12   6 -5.3825 3.77619   1
  -3 -12  -6 59.3574 8.58277   2
   3 -12   6 23.2642 13.6057   3
  -4 -12  -6 24.3345 6.04935   2
   4 -12   6 17.0024 12.7673   3
   4  12   6 5.40359 6.39488   1
   5  13  -6 -3.9770 3.46507   1
   4 -13  -6 1.05597 3.59527   2
   4  13  -6 -3.2696 2.38242   1
  -3 -13   6 7.44343 7.04596   3
   3 -13  -6 13.5653 5.43593   2
  -3  13   6 10.5899 5.21546   1
   3  13  -6 0.81916 3.65942   1
  -2 -13   6 511.551 41.6696   3
   2 -13  -6 436.949 29.5121   2
  -2  13   6 318.786 32.3544   1
  -1 -13   6 10.9511 10.5149   3
   1 -13  -6 17.9277 6.22545   2
  -1  13   6 7.67121 10.8225   1
   0 -13  -6 200.612 17.4802   2
   0 -13   6 236.532 32.0810   3
  -1 -13  -6 12.5735 4.68529   2
   1 -13   6 20.6912 14.6241   3
   1  13   6 -0.0329 5.08465   1
   2 -13   6 17.2810 13.2478   3
  -2 -13  -6 13.3769 5.02669   2
   2  13   6 0.17155 4.27809   1
  -3 -13  -6 6.82238 3.82845   2
   3 -13   6 -1.0465 11.5351   3
   3  13   6 1.51743 4.82639   1
   4 -14  -6 8.86312 5.40465   2
   4  14  -6 -1.0905 4.08418   1
  -3 -14   6 113.989 19.4405   3
   3 -14  -6 104.257 13.3196   2
   2 -14  -6 19.3074 6.22087   2
  -2 -14   6 17.3992 9.56858   3
  -2  14   6 18.8735 8.45567   1
  -1 -14   6 6.01923 9.37242   3
  -1 -14   6 3.53284 5.10544   2
   1 -14  -6 4.85560 4.34506   2
  -1  14   6 -1.3187 6.47122   1
   0 -14  -6 22.3804 6.53700   2
   0 -14   6 10.8110 10.7910   3
   0  14   6 7.13737 7.63973   1
  -1 -14  -6 166.257 16.2756   2
   1 -14   6 240.335 34.8732   3
   2 -14   6 11.3475 14.8702   3
  -2 -14  -6 8.24397 4.71372   2
   2  14   6 7.45584 6.91537   1
  -3 -14  -6 66.8921 10.3843   2
   3 -14   6 38.9453 19.2755   3
   3 -15  -6 -1.5682 4.46679   2
  -3 -15   6 9.46395 7.24855   3
  -2 -15   6 136.416 22.1280   3
   2 -15  -6 116.844 14.3797   2
   1 -15  -6 3.53038 5.13728   2
  -1 -15   6 -4.5872 6.80327   2
  -1 -15   6 0.34520 9.85338   3
  -1  15   6 -12.379 9.67001   1
   0 -15   6 95.0047 24.1023   3
   0 -15  -6 75.5045 11.2753   2
  -1 -15  -6 -0.6656 4.35873   2
   1 -15   6 5.02473 12.9218   3
   1  15   6 7.13873 7.97097   1
   2 -15   6 -5.6656 11.4169   3
   2  15   6 0.50872 6.71000   1
  -2 -16   6 -2.2330 7.88797   3
   2 -16  -6 2.96380 4.64109   2
   1 -16  -6 15.3749 5.92382   2
  -1 -16   6 0.92369 10.3087   3
   0 -16   6 -7.1361 8.66226   3
   0 -16  -6 3.21258 4.64966   2
   0  16   6 -12.291 8.80119   1
  -8   0   7 -1.8557 3.32581   1
  -7   0   7 109.952 12.8913   1
  -6   0   7 2.06961 2.76579   1
  -5   0   7 418.239 29.7437   1
   4   0  -7 -0.6595 0.65326   2
   4   0  -7 -0.1642 0.51231   2
  -4   0   7 -1.8532 1.58996   1
   3   0  -7 2645.92 140.981   2
  -3   0   7 2791.74 158.227   1
  -2   0   7 4.64787 2.18722   3
  -2   0   7 -1.6770 2.04320   1
   2   0  -7 1.84084 2.13342   3
   2   0  -7 0.42290 0.60773   2
  -1   0   7 263.474 18.9428   1
   1   0  -7 260.231 15.2339   2
   0   0   7 1.01159 3.81640   1
   0   0   7 0.76083 3.09841   3
   0   0  -7 -0.3068 1.06876   2
  -1   0  -7 330.108 20.5091   2
   1   0   7 349.653 26.5955   3
  -2   0  -7 0.31246 1.40668   2
   2   0   7 -0.3377 1.93284   1
   2   0   7 -0.1185 2.46302   3
   4   0   7 0.32968 2.34742   1
  -4   0  -7 2.50781 2.33921   2
  -5   0  -7 72.9503 8.77236   2
  -6   0  -7 5.07180 3.83271   2
  -8   1   7 26.0601 7.99602   1
  -7  -1   7 7.72298 4.59765   1
  -7   1   7 3.87535 3.57183   1
  -6  -1   7 438.325 33.0999   1
  -6   1   7 485.748 33.4450   1
  -5  -1   7 22.2306 5.19998   1
  -5   1   7 14.6916 4.67793   1
  -4  -1   7 182.130 14.9935   1
  -4   1   7 172.202 14.6761   1
   3  -1  -7 75.1559 5.30112   2
  -3  -1   7 76.7500 7.99709   1
  -3   1   7 79.1957 8.34506   1
  -2  -1   7 84.8691 7.99807   3
   2  -1  -7 83.4475 6.56976   3
   2  -1  -7 80.2384 5.61610   2
  -2  -1   7 74.2614 7.85609   1
  -2   1   7 72.0125 8.25806   1
   2   1  -7 80.0887 4.93050   2
  -1  -1   7 3.00773 4.25650   3
  -1  -1   7 6.53237 2.51510   1
   1  -1  -7 6.38156 1.62287   2
   1   1  -7 6.12353 1.50611   2
  -1   1   7 5.94198 3.49610   1
  -1   1   7 9.24353 4.09031   3
   0  -1   7 1281.79 81.8865   1
   0  -1   7 1398.84 96.7502   3
   0  -1  -7 1291.76 72.6599   2
   0   1   7 1452.59 93.5292   3
   0   1  -7 1363.38 72.6060   2
   1  -1   7 27.8938 5.51565   3
  -1  -1  -7 30.1887 3.88770   2
  -1   1  -7 32.1623 3.90113   2
   3  -1   7 0.89621 2.00188   1
  -3  -1  -7 3.19569 2.19318   2
   3  -1   7 2.44185 2.73513   3
  -3   1  -7 -2.2458 1.81242   2
   3   1   7 -0.8060 2.03509   1
   5  -1   7 15.0228 5.86131   3
  -5  -1  -7 27.0451 5.53764   2
   5   1   7 1.60212 3.72284   1
  -5   1  -7 25.0518 5.51641   2
  -6  -1  -7 66.7745 9.16615   2
   6  -1   7 75.7538 12.5346   3
  -6   1  -7 72.0228 9.61187   2
   8   2  -7 1.18438 4.54222   1
  -8   2   7 1.43265 3.26406   1
  -7  -2   7 65.2960 10.0923   1
  -7   2   7 49.9411 8.57913   1
  -6  -2   7 7.62555 4.09502   1
  -6   2   7 5.04087 3.42692   1
  -5  -2   7 98.7839 10.9449   1
  -5   2   7 107.703 11.0125   1
  -4  -2   7 32.8109 5.45655   1
  -4   2   7 30.8254 5.31299   1
  -3  -2   7 1426.05 86.3821   1
   3  -2  -7 1433.23 76.8024   2
  -3   2   7 1487.59 86.8317   1
   2  -2  -7 0.72777 1.00504   2
  -2  -2   7 1.95447 1.92387   3
  -2  -2   7 0.45045 1.56908   1
  -2   2   7 -1.9526 1.89666   1
  -1  -2   7 434.676 27.7000   1
   1  -2  -7 412.987 24.3868   2
   1   2  -7 429.675 23.7556   2
  -1   2   7 474.646 31.8660   1
  -1   2   7 422.554 32.2126   3
   0  -2   7 239.607 17.6234   1
   0  -2  -7 248.093 15.5199   2
   0  -2   7 223.870 23.8966   3
   0   2  -7 247.717 15.0902   2
   0   2   7 268.684 19.1850   3
  -1  -2  -7 427.944 25.6210   2
   1  -2   7 467.019 35.1381   3
  -1   2  -7 409.685 25.1771   2
  -2  -2  -7 56.7705 6.19007   2
   2  -2   7 63.7650 9.34738   3
  -2   2  -7 58.7009 6.11766   2
   4  -2   7 -2.1697 2.01983   3
  -4  -2  -7 -0.7276 1.68395   2
   4  -2   7 0.84356 2.42018   1
   4   2   7 -2.7842 2.25382   1
  -4   2  -7 -1.0636 2.02522   2
   5  -2   7 83.7985 12.0803   3
  -5  -2  -7 76.6955 9.39827   2
  -5   2  -7 75.8277 9.12218   2
  -6  -2  -7 2.66651 3.79299   2
   6  -2   7 -0.0106 3.78585   3
   6   2   7 -6.3466 3.52109   1
   8   3  -7 22.5648 7.61276   1
  -8   3   7 28.2416 7.90215   1
  -7  -3   7 11.9768 4.92132   1
  -7   3   7 11.3137 5.06714   1
  -6  -3   7 240.898 20.2001   1
  -6   3   7 230.181 19.3858   1
  -5  -3   7 12.2837 4.57696   1
  -5   3   7 11.1119 3.63036   1
  -4  -3   7 183.729 15.3671   1
  -4   3   7 181.431 15.1250   1
  -3  -3   7 6.04488 2.74769   1
   3  -3  -7 8.16667 2.07648   2
  -3  -3   7 6.34910 2.63348   3
  -3   3   7 4.03952 2.54818   1
  -2  -3   7 313.628 24.1952   3
   2  -3  -7 303.700 17.9193   2
  -2  -3   7 281.913 20.4733   1
  -2   3   7 300.269 21.9855   1
  -1  -3   7 1.10206 4.89172   3
  -1  -3   7 3.62051 1.82706   1
  -1  -3   7 1.30765 0.78933   2
   1  -3  -7 2.80784 1.41390   2
  -1   3   7 -3.1162 3.36879   1
  -1   3   7 3.07852 1.94067   3
   0  -3   7 580.560 56.1235   3
   0  -3  -7 774.137 40.7816   2
   0  -3   7 793.102 44.3768   1
   1  -3   7 88.3377 8.77297   1
  -1  -3  -7 84.0828 7.33193   2
   1  -3   7 74.2736 11.2038   3
  -1   3  -7 89.3630 7.29206   2
  -2  -3  -7 30.9063 4.44777   2
   2  -3   7 29.2383 6.99105   3
  -2   3  -7 30.2347 4.44687   2
   3  -3   7 7.40855 4.30425   3
  -3  -3  -7 11.6218 3.48510   2
  -3   3  -7 12.7950 3.75784   2
   4  -3   7 10.3268 5.07126   3
  -4  -3  -7 6.68289 3.26275   2
   4   3   7 1.21106 2.52069   1
  -5  -3  -7 9.33426 4.06990   2
   5  -3   7 13.7790 6.14720   3
   5   3   7 2.22915 4.22037   1
   6  -3   7 114.868 16.7907   3
  -6  -3  -7 135.837 13.4403   2
  -8   4   7 27.0718 6.30769   1
   8   4  -7 6.29560 5.30847   1
  -7   4   7 16.2094 5.45688   1
   7   4  -7 10.4750 5.70662   1
  -6  -4   7 5.23116 3.28152   1
  -6   4   7 6.37981 3.27017   1
  -5  -4   7 24.6477 5.59558   1
  -5   4   7 31.1251 5.32463   1
   4  -4  -7 25.3633 3.68036   3
  -4  -4   7 25.7101 4.92754   1
  -4   4   7 20.6741 4.55204   1
  -3  -4   7 606.196 39.4433   1
   3  -4  -7 606.787 34.8417   2
  -3  -4   7 612.340 44.9431   3
  -3   4   7 645.656 40.0652   1
  -2  -4   7 84.1355 7.90702   1
   2  -4  -7 81.2597 6.74116   2
  -2  -4   7 80.6451 9.93022   3
  -2   4   7 87.9358 9.92826   1
  -1  -4   7 70.4071 13.3562   3
   1  -4  -7 81.4409 6.97480   2
  -1  -4   7 89.6441 7.83512   1
  -1   4   7 96.1142 6.92865   3
  -1   4   7 73.5075 12.0640   1
   0  -4  -7 -0.1720 1.08635   2
   0  -4   7 1.83366 4.93420   3
   0  -4   7 0.64225 1.13297   1
   0   4   7 0.55904 3.02385   1
   1  -4   7 222.932 23.7911   3
  -1  -4  -7 236.878 15.4030   2
   1  -4   7 222.999 15.7187   1
  -2  -4  -7 4.23171 2.18655   2
   2  -4   7 3.13296 2.59549   1
   2  -4   7 0.36298 3.23364   3
   2   4   7 -0.0280 2.28647   1
   4  -4   7 27.4033 7.73067   3
  -4  -4  -7 33.1642 5.58460   2
   5  -4   7 69.5604 12.2910   3
  -5  -4  -7 75.3121 9.31719   2
   6  -4   7 4.93147 5.25322   3
  -6  -4  -7 8.53593 4.38715   2
   6   4   7 1.04017 4.14325   1
   8   5  -7 14.8740 6.70623   1
  -8   5   7 11.9842 5.27836   1
   7   5  -7 16.3222 6.47054   1
  -7   5   7 24.9073 6.22798   1
  -6  -5   7 128.701 13.5824   1
  -6   5   7 120.583 12.3132   1
  -5  -5   7 18.3047 4.78112   1
  -5   5   7 14.2935 4.49120   1
  -4  -5   7 47.6658 6.98589   1
  -4   5   7 66.0876 7.93252   1
   3  -5  -7 9.27140 2.87396   2
  -3  -5   7 14.5317 4.73917   3
  -3  -5   7 5.48898 2.74247   1
  -3   5   7 7.69654 4.92408   1
  -2  -5   7 99.6246 9.31045   1
  -2  -5   7 121.928 12.9969   3
  -2  -5   7 105.693 6.66675   2
   2  -5  -7 107.748 8.44215   2
  -2   5   7 121.509 12.5427   1
  -1  -5   7 201.217 13.7663   1
   1  -5  -7 200.575 12.9408   2
  -1  -5   7 179.703 22.1026   3
  -1   5   7 154.473 18.9793   1
  -1   5   7 182.837 14.0635   3
   0  -5   7 148.823 20.2298   3
   1  -5   7 3.56832 6.10630   3
   1  -5   7 5.74034 2.09779   1
  -1  -5  -7 4.74903 2.33400   2
   1   5   7 0.98579 4.02390   1
  -2  -5  -7 72.7671 7.20107   2
   2  -5   7 63.7989 6.35723   1
   2  -5   7 59.1238 11.3397   3
   3  -5   7 57.4066 12.3988   3
  -3  -5  -7 43.1247 6.13548   2
  -4  -5  -7 19.0809 4.89903   2
   4  -5   7 20.8926 8.00593   3
   4   5   7 3.11982 4.30080   1
   5  -5   7 25.6259 8.30866   3
  -5  -5  -7 12.6505 4.41228   2
   5   5   7 2.49038 4.03696   1
   6  -5   7 71.1767 13.8531   3
  -6  -5  -7 74.5411 10.1068   2
   7   6  -7 11.1045 6.08863   1
  -7   6   7 11.8091 3.88056   1
   6   6  -7 5.55822 4.58705   1
  -6   6   7 5.07243 2.74191   1
  -5  -6   7 54.6787 7.99206   1
  -5   6   7 54.5519 7.25462   1
  -4  -6   7 55.4451 7.40216   1
  -4   6   7 54.8138 7.40249   1
  -3  -6   7 105.411 10.2283   1
   3  -6  -7 102.553 9.04645   2
  -3  -6   7 123.008 12.5176   3
  -3   6   7 114.793 11.3137   1
  -2  -6   7 111.888 9.68503   1
  -2  -6   7 112.757 14.1879   3
   2  -6  -7 108.935 8.92552   2
  -2  -6   7 107.360 7.05143   2
  -2   6   7 111.811 14.4428   1
  -1  -6   7 156.276 20.7083   3
  -1  -6   7 142.777 10.9521   1
   1  -6  -7 145.348 10.8439   2
  -1   6   7 120.903 16.8141   1
   0  -6   7 47.3496 4.57373   1
   0  -6  -7 36.7973 5.20059   2
   0  -6   7 18.2732 10.1847   3
  -1  -6  -7 4.25441 2.15928   2
   1  -6   7 3.70523 5.66877   3
   1  -6   7 10.3935 1.80614   1
   1   6   7 -0.1013 2.61059   1
  -2  -6  -7 69.5597 7.21032   2
   2  -6   7 56.1153 12.8168   3
  -3  -6  -7 131.742 11.2522   2
   3  -6   7 121.113 17.6329   3
   4  -6   7 49.9630 11.7855   3
  -4  -6  -7 57.6339 7.50529   2
   5  -6   7 6.10452 6.01417   3
  -5  -6  -7 9.42870 4.54885   2
   5   6   7 -1.1293 4.23541   1
   7   7  -7 49.5958 9.33751   1
  -7   7   7 43.8389 7.59772   1
  -6   7   7 84.5406 9.68093   1
   6   7  -7 79.8155 11.2096   1
  -5   7   7 214.937 17.4770   1
  -4  -7   7 35.9680 6.01322   1
  -4   7   7 30.5650 6.58731   1
  -3  -7   7 67.9450 9.68559   3
  -3  -7   7 69.3614 7.75290   1
   3  -7  -7 66.7952 7.12952   2
  -3   7   7 69.4263 9.02319   1
  -2  -7   7 7.07531 2.43227   1
   2  -7  -7 4.81645 2.35305   2
  -2  -7   7 8.88490 5.17484   3
  -2   7   7 8.12902 5.50655   1
  -1  -7   7 155.799 11.6415   1
  -1  -7   7 183.980 22.5400   3
   1  -7  -7 158.176 11.8343   2
  -1   7   7 110.018 18.0317   1
   0  -7   7 46.0703 4.61401   1
   0  -7  -7 44.5085 5.57392   2
   0  -7   7 42.6719 14.3942   3
   1  -7   7 86.8285 16.4647   3
  -2  -7  -7 141.166 11.5577   2
   2  -7   7 120.482 19.6766   3
   3  -7   7 2.21108 5.04615   3
  -3  -7  -7 2.20609 2.38192   2
   3   7   7 -0.7202 2.66550   1
   4  -7   7 20.2012 9.66851   3
  -4  -7  -7 17.1883 4.99737   2
   4   7   7 2.57908 4.03570   1
   5  -7   7 52.8727 13.4856   3
  -5  -7  -7 53.2979 7.92561   2
   5   7   7 19.5996 8.59007   1
   7   8  -7 1.71122 4.13245   1
  -7   8   7 -2.3226 3.52600   1
   6   8  -7 6.33037 4.38837   1
  -6   8   7 4.62056 2.67633   1
  -5   8   7 60.4146 7.48528   1
   5   8  -7 50.1007 8.65989   1
  -4   8   7 148.204 13.5549   1
   3  -8  -7 5.64565 2.92544   2
  -3  -8   7 4.49841 3.94860   3
  -3  -8   7 6.34178 3.04213   1
  -3   8   7 5.45662 3.83467   1
  -2  -8   7 104.976 9.35342   1
   2  -8  -7 100.801 9.34138   2
  -2  -8   7 103.869 16.5024   3
  -2   8   7 118.416 15.3396   1
   1  -8  -7 8.82988 3.00179   2
  -1  -8   7 9.95980 2.56885   1
  -1  -8   7 12.8415 9.18741   3
  -1   8   7 1.92854 5.10725   1
   0  -8  -7 7.09585 2.92299   2
   0  -8   7 4.67628 1.71140   1
   0  -8   7 12.0473 9.86901   3
   0   8   7 -0.8026 4.61113   1
  -1  -8  -7 3.27659 2.29527   2
   1  -8   7 3.99320 7.97669   3
   1   8   7 2.60806 4.60622   1
   2  -8   7 114.457 21.4389   3
   3  -8   7 22.2589 10.9465   3
  -3  -8  -7 24.4171 5.16669   2
   4  -8   7 88.6480 17.2851   3
  -4  -8  -7 92.9664 10.2299   2
   5  -8   7 3.91552 7.28270   3
  -5  -8  -7 6.43087 4.04424   2
   5   8   7 3.24860 5.15493   1
   7   9  -7 53.7171 10.0077   1
  -6   9   7 24.9460 5.48203   1
   6   9  -7 30.0064 8.04731   1
  -5   9   7 230.708 18.6055   1
   5   9  -7 238.482 19.9244   1
   4  -9  -7 9.22801 4.00331   2
   4   9  -7 12.1682 4.71183   1
  -4   9   7 7.18506 4.25469   1
  -3  -9   7 3.79418 5.98653   3
   3  -9  -7 1.08483 3.21923   2
  -3   9   7 0.82342 5.97610   1
   3   9  -7 8.03854 3.75402   1
   2  -9  -7 49.9035 6.67764   2
  -2  -9   7 57.3569 12.1721   3
  -2  -9   7 61.2529 6.63244   2
  -2  -9   7 52.5305 6.13249   1
  -2   9   7 50.3393 11.8006   1
  -1  -9   7 24.9714 11.7693   3
   1  -9  -7 18.8079 4.36539   2
  -1  -9   7 19.6869 3.36356   1
  -1   9   7 10.4852 8.04759   1
   0  -9   7 117.869 23.4668   3
   0  -9  -7 118.302 10.4421   2
   1  -9   7 149.871 30.5051   3
   2  -9   7 23.8644 13.2883   3
  -2  -9  -7 33.7998 5.76288   2
   3  -9   7 7.73981 8.69327   3
  -3  -9  -7 3.35831 2.76406   2
   3   9   7 -2.9403 4.04990   1
   4  -9   7 -0.8167 5.84934   3
  -4  -9  -7 0.08146 2.73974   2
   4   9   7 -4.0598 2.55306   1
  -5  -9  -7 29.1371 7.24604   2
   5  -9   7 46.5872 15.3757   3
   5   9   7 11.3290 7.90224   1
   6  10  -7 -2.4316 3.22326   1
  -5  10   7 0.52239 2.37933   1
   5  10  -7 1.18580 3.31525   1
   4 -10  -7 143.826 13.4579   2
  -4  10   7 145.710 13.4972   1
   4  10  -7 142.537 13.5854   1
   3 -10  -7 14.3073 4.41516   2
  -3 -10   7 7.12663 6.88624   3
   3  10  -7 7.75722 3.62058   1
  -3  10   7 8.58468 5.49891   1
  -2 -10   7 240.558 16.0279   2
   2 -10  -7 206.049 16.3178   2
  -2 -10   7 237.414 24.8896   3
  -2  10   7 205.742 22.8740   1
   2  10  -7 183.016 15.5510   1
   1 -10  -7 -1.3876 2.72437   2
  -1 -10   7 -7.3539 10.2639   3
   1  10  -7 1.65659 2.85373   1
  -1  10   7 -12.148 11.1627   1
   0 -10   7 21.9846 13.5804   3
   0 -10  -7 6.67184 3.49691   2
   0  10   7 -5.7045 5.65751   1
   1 -10   7 7.82337 11.5689   3
  -1 -10  -7 23.7615 5.61403   2
   1  10   7 3.52605 5.65527   1
   2 -10   7 187.198 30.2327   3
  -3 -10  -7 0.44911 2.32256   2
   3 -10   7 -2.7779 7.19801   3
   3  10   7 4.51064 4.97080   1
   4 -10   7 46.9712 18.1445   3
  -4 -10  -7 71.4333 9.10925   2
   6  11  -7 11.3756 5.70463   1
   5  11  -7 117.654 12.7035   1
  -5  11   7 95.4844 11.8406   1
   4 -11  -7 11.0549 4.41160   2
  -4  11   7 8.66053 3.94218   1
   4  11  -7 11.0503 4.73421   1
   3 -11  -7 5.83999 4.04481   2
  -3 -11   7 5.66511 7.31422   3
  -3  11   7 5.51700 5.23202   1
   3  11  -7 4.62805 3.20683   1
  -2 -11   7 39.4561 13.2076   3
   2 -11  -7 43.1523 8.39886   2
   2  11  -7 35.5048 5.66640   1
  -2  11   7 20.1118 13.3169   1
  -1 -11   7 370.577 39.7420   3
   1 -11  -7 301.326 22.8219   2
   0 -11   7 69.4655 25.0879   3
   0 -11  -7 51.6340 7.95289   2
   0  11   7 2.81830 11.3404   1
   1 -11   7 93.9033 27.6156   3
  -1 -11  -7 88.0294 9.77219   2
  -2 -11  -7 16.3370 4.88926   2
   2 -11   7 9.04940 11.6215   3
   2  11   7 3.90253 5.10178   1
   3 -11   7 -3.0692 8.14136   3
  -3 -11  -7 6.77281 3.89416   2
   3  11   7 -0.9112 4.38960   1
   4 -11   7 11.4699 11.0706   3
  -4 -11  -7 9.38909 4.53953   2
   4  11   7 -3.7530 3.83627   1
   5  12  -7 2.56969 3.40017   1
   4 -12  -7 132.815 13.4008   2
   4  12  -7 125.725 12.5280   1
  -4  12   7 100.485 11.4030   1
   3 -12  -7 17.6574 5.77753   2
  -3 -12   7 38.7926 11.3762   3
   3  12  -7 19.4164 5.22337   1
  -3  12   7 28.9315 7.45799   1
   2 -12  -7 336.263 24.4738   2
  -2 -12   7 358.943 35.5557   3
  -2  12   7 308.587 31.5526   1
   1 -12  -7 11.6870 5.50764   2
  -1 -12   7 33.4605 14.9824   3
  -1  12   7 11.3023 13.0430   1
   0 -12   7 25.2518 17.8883   3
   0 -12  -7 36.8975 7.05109   2
   0  12   7 -2.8062 8.01292   1
  -1 -12  -7 4.26167 3.37516   2
   1 -12   7 9.35964 13.3058   3
   1  12   7 -4.6212 4.19938   1
  -2 -12  -7 117.586 11.7771   2
   2 -12   7 77.4663 22.9716   3
  -3 -12  -7 18.0172 5.35531   2
   3 -12   7 15.0457 15.7426   3
   3  12   7 6.80729 6.36378   1
   5 -13  -7 98.3737 12.3512   2
   5  13  -7 86.7152 11.8335   1
   4 -13  -7 -3.7720 4.13580   2
   4  13  -7 0.72748 3.44787   1
   3 -13  -7 7.86969 4.63101   2
  -3 -13   7 5.65071 6.60341   3
  -3  13   7 4.05562 4.53780   1
   2 -13  -7 -1.5571 3.01661   2
  -2 -13   7 4.86059 7.76329   3
  -2  13   7 -2.3937 6.60798   1
   1 -13  -7 232.193 19.8725   2
  -1 -13   7 300.818 33.4414   3
   0 -13  -7 6.78810 4.54692   2
   0 -13   7 8.89456 12.3975   3
   0  13   7 -0.6413 6.99447   1
  -1 -13  -7 121.860 12.6160   2
   1 -13   7 131.085 28.3805   3
  -2 -13  -7 7.03405 4.00710   2
   2 -13   7 15.4913 17.1982   3
   2  13   7 1.13075 7.87666   1
  -3 -13  -7 2.02392 3.49731   2
   3 -13   7 2.55115 11.0050   3
   3  13   7 2.75413 5.50993   1
   4 -14  -7 120.185 13.8460   2
   3 -14  -7 3.58299 4.53997   2
  -3 -14   7 0.48721 6.25815   3
  -2 -14   7 216.364 28.5463   3
   2 -14  -7 181.818 17.3060   2
  -2  14   7 141.292 22.8627   1
  -1 -14   7 -2.8320 11.1665   3
   1 -14  -7 3.15947 4.94369   2
  -1  14   7 0.20670 10.3804   1
   0 -14  -7 -2.3493 4.70826   2
   0 -14   7 -12.967 12.2926   3
   0  14   7 8.07369 12.3149   1
  -1 -14  -7 0.94671 3.39222   2
   1 -14   7 2.13290 14.2870   3
   1  14   7 -8.8996 6.62075   1
   2 -14   7 49.5464 21.7669   3
  -2 -14  -7 46.3205 7.99779   2
  -3 -15   7 7.07683 8.99712   3
   3 -15  -7 8.58824 5.13074   2
  -2 -15   7 3.76091 9.38533   3
   2 -15  -7 1.15547 4.35363   2
  -1 -15   7 115.444 21.8892   3
   1 -15  -7 82.3968 11.8590   2
  -1  15   7 45.6179 15.8748   1
   0 -15  -7 -0.1082 3.57148   2
   0 -15   7 1.03907 11.4464   3
   0  15   7 -6.3851 8.22732   1
  -1 -15  -7 57.7671 10.4137   2
   1 -15   7 61.3058 21.5542   3
  -8   0   8 156.795 17.3504   1
  -7   0   8 -2.7794 2.34663   1
  -6   0   8 186.100 17.3491   1
  -5   0   8 1.66044 2.82298   1
  -4   0   8 33.9575 5.70857   1
  -3   0   8 0.01353 1.74791   1
   3   0  -8 0.07187 0.47789   2
  -2   0   8 490.181 34.9072   3
   2   0  -8 480.182 26.9980   2
  -2   0   8 527.414 32.6838   1
  -1   0   8 0.88643 1.76649   1
   1   0  -8 -0.2063 0.81522   2
  -1   0   8 -3.2285 2.79774   3
   0   0  -8 440.596 25.5216   2
   0   0   8 494.949 35.4359   3
   0   0   8 379.960 31.1157   1
  -1   0  -8 -2.0038 1.21870   2
   1   0   8 -1.6842 2.65983   3
   1   0   8 3.08792 3.39323   1
  -2   0  -8 373.356 23.0039   2
   2   0   8 350.164 29.0086   3
   3   0   8 -3.4449 2.47378   1
   3   0   8 -0.7077 4.52489   3
  -3   0  -8 3.01247 2.49226   2
   5   0   8 -2.9189 2.25494   1
  -5   0  -8 -0.6227 2.44162   2
   6   0   8 7.87047 6.37223   3
  -8  -1   8 -0.2981 4.15657   1
  -8   1   8 2.52377 4.44437   1
  -7  -1   8 48.7515 9.13620   1
  -7   1   8 44.2994 8.74794   1
  -6  -1   8 1.38002 3.45552   1
  -6   1   8 -0.1577 2.67022   1
  -5  -1   8 872.624 54.0340   1
  -5   1   8 786.641 53.2425   1
  -4  -1   8 5.10484 2.69367   1
   4  -1  -8 4.05558 1.30005   2
  -4   1   8 4.08585 2.78255   1
  -3  -1   8 115.192 10.7563   1
   3  -1  -8 121.510 7.40298   2
   3  -1  -8 98.5612 9.70712   3
  -3   1   8 136.276 11.6118   1
   2  -1  -8 91.6782 6.45620   2
  -2  -1   8 89.7409 8.94114   1
  -2  -1   8 93.2091 9.08488   3
  -2  -1   8 95.4797 6.19866   2
  -2   1   8 98.0921 7.43945   3
  -2   1   8 97.1993 9.56718   1
   2   1  -8 91.2027 5.92057   2
  -1  -1   8 185.953 13.4681   1
  -1  -1   8 118.863 16.9725   3
   1  -1  -8 176.186 10.7734   2
  -1   1   8 123.068 15.5203   3
   1   1  -8 179.780 10.5813   2
  -1   1   8 197.717 15.3676   1
   0  -1   8 1.09431 3.70227   3
   0  -1  -8 0.71695 1.17520   2
   0   1   8 4.78969 4.22830   1
   0   1  -8 0.39459 1.18710   2
   0   1   8 3.46376 2.75964   3
   1  -1   8 1275.95 89.7888   3
  -1  -1  -8 1238.31 68.8128   2
  -1   1  -8 1275.25 68.7724   2
   1   1   8 1261.40 87.9078   3
   2  -1   8 80.6356 10.3186   3
  -2   1  -8 81.3798 7.79551   2
   4  -1   8 -0.8456 2.51778   3
   4  -1   8 -2.2894 1.57686   1
  -4  -1  -8 -1.2186 2.21212   2
   4   1   8 -1.5438 2.30559   1
  -4   1  -8 2.34114 2.43803   2
  -5  -1  -8 2.22418 3.24443   2
   5  -1   8 3.92200 4.35527   3
  -5   1  -8 2.73934 3.21421   2
   5   1   8 0.58600 3.49430   1
   6  -1   8 4.57415 5.77255   3
   6   1   8 -0.8951 3.47134   1
  -8  -2   8 125.059 15.4318   1
  -8   2   8 119.199 14.5938   1
  -7  -2   8 13.6092 5.33360   1
  -7   2   8 30.6922 7.67480   1
  -6  -2   8 135.530 14.2484   1
  -6   2   8 135.394 13.8551   1
  -5  -2   8 1.86712 2.83945   1
  -5   2   8 2.49359 2.46070   1
   4  -2  -8 29.1820 3.35237   2
  -4  -2   8 36.8031 6.01191   1
  -4   2   8 33.7891 5.82467   1
  -3  -2   8 -0.8954 1.50201   1
  -3  -2   8 3.44598 2.18393   3
   3  -2  -8 0.36394 1.00145   2
  -3   2   8 2.98103 2.77110   1
  -2  -2   8 990.734 70.2077   3
  -2  -2   8 960.820 60.5277   1
  -2  -2   8 995.157 52.4570   2
   2  -2  -8 983.828 53.6875   2
  -2   2   8 1059.58 61.8677   1
   1  -2  -8 50.9660 4.65092   2
  -1  -2   8 34.0188 9.80534   3
  -1  -2   8 52.3570 5.93946   1
   1   2  -8 43.6387 3.95665   2
  -1   2   8 51.7016 8.23088   1
  -1   2   8 48.5970 7.60733   3
   0  -2   8 36.7168 5.59316   1
   0  -2   8 45.3864 9.69059   3
   0  -2  -8 46.2950 4.79168   2
   0   2   8 30.9464 8.85720   1
   0   2   8 52.7628 6.03824   3
   0   2  -8 43.2383 4.40427   2
   1  -2   8 209.471 20.4051   3
  -1  -2  -8 200.136 13.8327   2
   1  -2   8 157.415 16.4003   1
  -1   2  -8 214.607 13.6241   2
  -2  -2  -8 80.9070 7.72880   2
   2  -2   8 73.9058 10.5712   3
  -2   2  -8 76.5791 7.45084   2
  -3  -2  -8 43.6102 6.13903   2
   3  -2   8 45.8595 9.50418   3
  -3   2  -8 38.9482 5.89188   2
  -4  -2  -8 139.002 12.5027   2
   5  -2   8 7.30528 4.85427   3
  -5  -2  -8 13.9051 4.78928   2
  -5   2  -8 13.6414 4.68646   2
   5   2   8 -1.1608 3.18747   1
   8   3  -8 4.34261 6.04327   1
  -8   3   8 0.24140 3.37051   1
  -7  -3   8 36.2485 8.47194   1
  -7   3   8 41.2591 7.86288   1
  -6  -3   8 -2.0411 1.83631   1
  -6   3   8 0.38186 2.11597   1
  -5  -3   8 322.724 24.2114   1
  -5   3   8 294.542 23.4148   1
   4  -3  -8 15.9022 2.74564   2
  -4  -3   8 22.4247 4.97186   1
  -4   3   8 18.8770 4.71927   1
   3  -3  -8 187.056 12.1155   2
  -3  -3   8 204.088 15.3702   1
  -3  -3   8 181.034 16.0232   3
  -3   3   8 173.539 15.8139   1
   2  -3  -8 126.787 9.21153   2
  -2  -3   8 127.182 11.2028   1
  -2  -3   8 137.354 13.7718   3
  -2  -3   8 139.180 7.79655   2
  -2   3   8 131.113 12.8611   1
  -1  -3   8 292.852 33.1889   3
   1  -3  -8 354.795 22.2234   2
  -1  -3   8 383.584 25.0037   1
  -1   3   8 403.717 30.2347   1
  -1   3   8 433.005 28.5329   3
   0  -3   8 1.78955 4.79381   3
   0  -3   8 0.65924 1.51486   1
   0  -3  -8 -0.5028 1.19163   2
   0   3   8 0.11828 3.01992   1
   1  -3   8 347.684 32.0241   3
   1  -3   8 328.785 24.4195   1
  -1  -3  -8 356.729 22.0174   2
  -1   3  -8 374.196 21.8658   2
  -2  -3  -8 28.7945 4.77218   2
   2  -3   8 32.6276 8.28762   3
  -2   3  -8 37.9261 4.95485   2
  -3  -3  -8 90.6757 9.09635   2
   3  -3   8 87.5561 12.7830   3
  -3   3  -8 81.2295 8.66468   2
  -4  -3  -8 6.62042 3.35901   2
   4  -3   8 10.8365 5.97813   3
   4   3   8 2.81625 3.38387   1
   5  -3   8 17.0058 7.08268   3
  -5  -3  -8 15.1063 5.56005   2
  -8   4   8 67.4944 10.4671   1
   8   4  -8 56.4716 11.7644   1
  -7  -4   8 9.22926 5.30682   1
  -7   4   8 16.6343 5.82644   1
  -6  -4   8 72.7725 9.94348   1
  -6   4   8 74.4541 9.71248   1
  -5  -4   8 6.26076 3.43475   1
  -5   4   8 2.97634 2.58469   1
  -4  -4   8 35.4574 6.11331   1
   4  -4  -8 38.5123 4.64747   2
  -4   4   8 38.7642 6.81670   1
   3  -4  -8 41.8520 4.57174   2
  -3  -4   8 50.5582 6.84596   3
  -3  -4   8 41.7916 5.98413   1
  -3   4   8 43.5930 7.01283   1
   2  -4  -8 738.977 43.3084   2
  -2  -4   8 842.922 58.5589   3
  -2  -4   8 726.814 48.1265   1
  -2  -4   8 783.749 41.2627   2
  -2   4   8 832.508 51.5274   1
  -1  -4   8 130.983 20.0951   3
   1  -4  -8 145.616 11.0331   2
  -1  -4   8 156.782 12.2958   1
  -1   4   8 141.258 17.1227   1
  -1   4   8 175.661 12.5660   3
  -1   4   8 163.883 11.7509   3
   0  -4   8 66.7070 16.4611   3
   0  -4   8 103.969 8.73365   1
   0  -4  -8 104.853 8.45844   2
   1  -4   8 57.4234 5.99896   1
  -1  -4  -8 52.9600 5.95967   2
   1  -4   8 59.1777 11.7719   3
   2  -4   8 0.87532 2.20779   1
   2  -4   8 3.14920 4.14272   3
  -2  -4  -8 -1.3632 1.30262   2
   2   4   8 -0.9256 2.37692   1
   3  -4   8 30.1617 8.18264   3
  -3  -4  -8 25.5979 4.85406   2
   4  -4   8 170.480 19.8555   3
  -4  -4  -8 152.770 13.6268   2
  -5  -4  -8 36.3781 6.81408   2
   5  -4   8 33.1270 10.2053   3
   8   5  -8 1.64161 5.31694   1
  -8   5   8 0.58093 3.39109   1
  -7   5   8 3.77458 3.99885   1
  -6  -5   8 9.95565 4.13884   1
  -6   5   8 3.64213 3.36361   1
  -5  -5   8 104.674 11.5748   1
  -5   5   8 97.4598 10.8868   1
  -4  -5   8 121.924 11.9932   1
   4  -5  -8 112.389 9.51351   2
  -4   5   8 127.633 12.2254   1
   3  -5  -8 205.906 14.3742   2
  -3  -5   8 231.528 17.1702   1
  -3  -5   8 204.562 19.0139   3
  -3   5   8 228.060 18.0294   1
  -2  -5   8 78.2927 8.08800   1
   2  -5  -8 74.0233 7.18698   2
  -2  -5   8 98.2274 12.6249   3
  -2   5   8 106.515 13.0050   1
   1  -5  -8 65.2114 6.50937   2
  -1  -5   8 65.8587 6.78040   1
  -1  -5   8 78.5402 18.5879   3
  -1   5   8 62.1266 14.8934   1
   0  -5   8 9.98056 8.44771   3
   0   5   8 -2.2434 3.81145   1
   1  -5   8 158.519 11.4648   1
  -1  -5  -8 172.180 12.3841   2
   1  -5   8 125.935 19.6098   3
  -2  -5  -8 34.4417 5.10691   2
   2  -5   8 27.9730 4.27101   1
   2  -5   8 27.0344 9.93944   3
   3  -5   8 97.6651 15.7474   3
  -3  -5  -8 97.1346 9.74833   2
   4  -5   8 68.4885 12.6535   3
  -4  -5  -8 58.2441 8.09494   2
   5  -5   8 11.6256 7.32770   3
  -5  -5  -8 4.57423 3.59908   2
   5   5   8 -1.4659 3.39871   1
   7   6  -8 45.0617 9.54483   1
  -7   6   8 29.9971 6.95499   1
  -6  -6   8 48.2497 8.12610   1
  -6   6   8 31.5454 6.35914   1
  -5  -6   8 55.8153 8.25778   1
  -5   6   8 56.4081 7.86283   1
   4  -6  -8 30.8487 4.88236   2
  -4  -6   8 33.3521 6.20802   1
  -4   6   8 47.0596 8.69600   1
  -3  -6   8 129.870 12.1501   1
   3  -6  -8 140.339 10.7466   2
  -3  -6   8 132.498 14.7563   3
  -3   6   8 146.164 14.4411   1
  -2  -6   8 72.4948 7.46901   1
   2  -6  -8 66.1671 6.74171   2
  -2  -6   8 74.0345 11.9034   3
  -2   6   8 80.2778 11.6184   1
  -1  -6   8 290.011 19.0691   1
  -1  -6   8 306.399 31.4408   3
   1  -6  -8 265.228 17.8496   2
  -1   6   8 231.428 25.6421   1
   0  -6   8 170.474 24.0500   3
  -1  -6  -8 13.9272 3.60691   2
   1  -6   8 17.7990 10.7165   3
   1  -6   8 14.7355 2.53610   1
   1   6   8 3.17787 6.56526   1
  -2  -6  -8 7.36295 2.94788   2
   2  -6   8 17.2059 11.3145   3
   2   6   8 -0.3312 4.49263   1
   3  -6   8 40.5359 12.2574   3
  -3  -6  -8 40.9849 6.08610   2
   4  -6   8 100.878 16.5486   3
  -4  -6  -8 99.5766 10.5051   2
   5  -6   8 73.7240 15.1243   3
  -5  -6  -8 83.1443 10.1488   2
  -7   7   8 0.15979 2.95437   1
   7   7  -8 1.02524 4.23058   1
  -6   7   8 22.6611 5.68645   1
   6   7  -8 22.0102 6.93002   1
  -5  -7   8 15.2404 5.18260   1
  -5   7   8 10.6481 4.25831   1
  -4  -7   8 68.4722 8.58578   1
   4  -7  -8 76.8522 7.85998   2
  -4   7   8 63.7467 9.07943   1
   3  -7  -8 3.11256 2.33948   2
  -3  -7   8 8.01537 4.47805   3
  -3  -7   8 4.98102 2.91260   1
  -3   7   8 8.64264 4.39065   1
   2  -7  -8 0.59033 2.01744   2
  -2  -7   8 0.33872 1.40422   1
  -2  -7   8 -21.169 7.23070   3
  -2   7   8 4.30351 6.12088   1
   1  -7  -8 26.6724 4.44811   2
  -1  -7   8 50.9279 16.3756   3
  -1  -7   8 26.8787 4.08939   1
  -1   7   8 21.2172 10.2134   1
   0  -7  -8 92.1603 8.81677   2
   0  -7   8 113.503 29.2629   3
   0  -7   8 91.9487 7.76796   1
   1  -7   8 81.5799 17.7985   3
  -2  -7  -8 141.838 11.8651   2
   2  -7   8 127.356 20.9437   3
   3  -7   8 31.4239 12.1114   3
  -3  -7  -8 32.6279 5.69244   2
   4  -7   8 14.5340 9.27628   3
  -4  -7  -8 11.6635 4.59937   2
   4   7   8 -2.5992 3.16958   1
  -5  -7  -8 5.13112 3.65183   2
   5  -7   8 6.84621 7.70511   3
   5   7   8 2.26283 3.96402   1
  -7   8   8 86.9168 10.7670   1
   7   8  -8 74.4396 11.4262   1
  -6   8   8 7.58445 4.04361   1
   6   8  -8 3.35842 4.58691   1
  -5   8   8 15.7374 5.01840   1
   4  -8  -8 7.99497 3.38354   2
  -4  -8   8 10.8087 4.03035   1
  -4   8   8 3.35044 4.32641   1
  -3  -8   8 27.5161 8.99855   3
  -3  -8   8 23.0058 4.80830   1
   3  -8  -8 26.7983 5.30333   2
  -3   8   8 18.3011 8.72247   1
  -2  -8   8 48.8825 12.6521   3
  -2  -8   8 50.5419 6.24271   1
   2  -8  -8 54.3750 6.51365   2
  -2   8   8 44.0643 11.2684   1
  -1  -8   8 216.204 27.6098   3
   1  -8  -8 160.853 12.4522   2
  -1  -8   8 150.655 11.9079   1
  -1   8   8 107.627 18.5484   1
   0  -8  -8 248.380 17.1326   2
   0  -8   8 191.265 31.8750   3
   1  -8   8 -1.2763 9.63929   3
  -1  -8  -8 17.8564 4.28701   2
   1   8   8 12.1669 6.97444   1
   2  -8   8 8.69081 14.0408   3
  -2  -8  -8 7.63085 3.26434   2
   2   8   8 5.57533 5.10492   1
   3  -8   8 119.844 22.0554   3
  -3  -8  -8 159.716 13.3507   2
  -4  -8  -8 28.5574 6.64666   2
   4  -8   8 22.8211 12.9333   3
   7   9  -8 4.29431 5.28814   1
   6   9  -8 39.7981 8.28905   1
  -6   9   8 43.3892 7.06808   1
  -5   9   8 19.7537 5.10239   1
   5   9  -8 23.2008 6.56725   1
  -4  -9   8 65.4518 10.8438   3
   4  -9  -8 58.5744 7.56977   2
  -4   9   8 51.9087 8.65535   1
   4   9  -8 61.6072 8.85517   1
   3  -9  -8 37.4545 5.94807   2
  -3  -9   8 27.2699 5.21907   1
  -3  -9   8 32.5489 9.44521   3
  -3   9   8 33.5555 8.95988   1
  -2  -9   8 1.44134 1.83069   1
   2  -9  -8 -0.3318 2.00345   2
  -2  -9   8 -0.2820 6.21422   3
  -2   9   8 -0.6814 6.96603   1
  -1  -9   8 24.6814 15.5550   3
  -1  -9   8 19.5045 3.49017   1
   1  -9  -8 17.6190 5.00216   2
  -1   9   8 10.9844 14.0510   1
   0  -9  -8 215.224 16.1758   2
   0  -9   8 219.406 32.5476   3
  -1  -9  -8 18.7140 4.94059   2
   1  -9   8 10.5503 14.1447   3
   1   9   8 0.61378 5.03127   1
   2  -9   8 122.876 25.1738   3
  -3  -9  -8 22.3215 5.27071   2
   3  -9   8 6.32881 9.43211   3
   3   9   8 3.71988 5.14398   1
  -4  -9  -8 3.28345 3.27929   2
   4  -9   8 2.27460 8.91315   3
   4   9   8 1.09129 4.08870   1
   6  10  -8 5.07335 4.83756   1
  -6  10   8 4.88076 3.70338   1
   5 -10  -8 2.74682 3.31341   2
  -5  10   8 5.85306 2.80796   1
   5  10  -8 -2.8363 3.03531   1
  -4 -10   8 11.7217 5.97875   3
   4 -10  -8 5.41292 3.18365   2
   4  10  -8 7.75626 4.24583   1
  -4  10   8 7.13680 4.17716   1
   3 -10  -8 171.660 14.5538   2
  -3 -10   8 192.852 21.6631   3
  -3  10   8 160.779 17.4806   1
   3  10  -8 176.004 15.0434   1
  -2 -10   8 88.7544 20.2917   3
   2 -10  -8 93.6598 10.6030   2
  -2  10   8 137.500 21.8987   1
   2  10  -8 104.298 10.0694   1
   1 -10  -8 163.312 13.5481   2
  -1 -10   8 202.514 30.8625   3
  -1  10   8 75.1990 21.6293   1
   0 -10  -8 25.7780 5.92173   2
   0 -10   8 42.7129 26.7390   3
   0  10   8 12.0270 12.2984   1
   1 -10   8 9.88035 16.7158   3
  -1 -10  -8 13.0220 4.57995   2
   1  10   8 -0.0220 5.44695   1
   2 -10   8 -0.2435 7.65496   3
  -2 -10  -8 6.97544 3.56623   2
   2  10   8 3.58960 3.45897   1
   3 -10   8 27.7153 14.6949   3
   3  10   8 13.7541 6.98426   1
  -4 -10  -8 11.0925 4.14067   2
   4 -10   8 14.8387 12.0366   3
   4  10   8 -1.7705 4.17773   1
   6  11  -8 54.3288 9.70429   1
   5 -11  -8 8.79252 4.71606   2
  -5  11   8 2.05518 3.60959   1
   5  11  -8 7.46258 4.55554   1
   4 -11  -8 197.393 16.3589   2
  -4 -11   8 202.993 22.0783   3
   4  11  -8 191.180 16.6747   1
  -4  11   8 156.389 16.0420   1
  -3 -11   8 58.8256 12.2273   3
   3 -11  -8 44.7202 7.89572   2
  -3  11   8 35.5410 9.50923   1
   3  11  -8 33.8920 6.40962   1
  -2 -11   8 -0.9791 8.38689   3
   2 -11  -8 2.21726 3.70910   2
  -2  11   8 -8.3749 7.79250   1
  -1 -11   8 -2.9951 11.5259   3
   1 -11  -8 0.13287 3.54131   2
  -1  11   8 -3.4436 10.3620   1
   0 -11   8 234.786 38.7118   3
   0 -11  -8 213.595 17.2884   2
   1 -11   8 5.83889 12.9932   3
  -1 -11  -8 12.0352 4.39229   2
   1  11   8 -1.9011 5.47526   1
   2 -11   8 66.9359 21.3674   3
  -3 -11  -8 21.5592 5.52766   2
   3 -11   8 31.2017 16.7954   3
   3  11   8 3.64006 6.18825   1
   5 -12  -8 6.17413 4.30101   2
   5  12  -8 5.64404 4.84684   1
   4 -12  -8 -1.2457 3.86409   2
  -4 -12   8 -6.0512 5.42943   3
  -4  12   8 4.24399 5.82812   1
   4  12  -8 2.02069 3.53035   1
   3 -12  -8 139.246 13.4306   2
  -3 -12   8 159.942 20.6396   3
  -3  12   8 112.675 14.4012   1
  -2 -12   8 8.64576 8.55095   3
   2 -12  -8 6.41469 3.89855   2
  -2  12   8 -0.3556 6.87293   1
   1 -12  -8 166.558 14.9281   2
  -1 -12   8 220.781 28.7718   3
  -1  12   8 108.026 21.5696   1
   0 -12  -8 4.24192 3.37965   2
   0 -12   8 -3.6937 11.5078   3
   0  12   8 -1.0751 7.40881   1
  -1 -12  -8 8.68312 3.95360   2
   1 -12   8 0.44022 12.8364   3
   1  12   8 -1.7908 5.44636   1
  -2 -12  -8 -1.1344 2.53356   2
   2 -12   8 -2.1795 15.6801   3
   2  12   8 2.37395 7.73858   1
   3 -12   8 10.5343 13.7101   3
  -3 -12  -8 35.5029 6.25676   2
   3  12   8 -4.0226 4.39927   1
   4 -13  -8 143.837 15.1621   2
  -4 -13   8 142.978 20.5442   3
   3 -13  -8 -3.8973 3.76323   2
  -3 -13   8 -15.992 5.74653   3
  -3  13   8 2.36974 7.21410   1
   2 -13  -8 2.50334 3.73232   2
  -2 -13   8 4.29709 9.65685   3
  -2  13   8 2.26657 7.02797   1
   1 -13  -8 0.43883 3.30841   2
  -1 -13   8 8.07244 11.2678   3
  -1  13   8 3.21224 10.3517   1
   0 -13  -8 92.0021 11.3190   2
   0 -13   8 106.793 28.1945   3
  -1 -13  -8 10.1326 4.88898   2
   1 -13   8 16.6508 19.5502   3
   1  13   8 -1.2479 9.15854   1
  -2 -13  -8 46.1416 7.93164   2
   2 -13   8 31.8385 19.4186   3
  -3 -14   8 71.1837 16.2459   3
   3 -14  -8 71.7847 10.4263   2
  -3  14   8 38.7847 10.2943   1
   2 -14  -8 3.27171 3.88834   2
  -2 -14   8 -1.1535 9.07492   3
  -2  14   8 -6.7595 6.22942   1
  -1 -14   8 136.933 26.2173   3
   1 -14  -8 104.477 12.5972   2
  -1  14   8 81.8344 20.5081   1
   0 -14   8 -4.4783 12.2385   3
   0 -14  -8 -0.1144 3.06006   2
   0  14   8 9.15484 10.5389   1
  -1 -14  -8 -0.3233 3.47991   2
   1 -14   8 15.6368 16.3551   3
   1  14   8 -6.6196 6.38925   1
   2 -15  -8 0.39428 3.62357   2
  -2 -15   8 -10.274 9.20318   3
  -2  15   8 -3.5185 8.61255   1
  -1 -15   8 7.79115 13.5732   3
   1 -15  -8 -3.1914 3.54647   2
  -1  15   8 -7.7805 9.40378   1
  -8   0   9 -1.0790 3.63772   1
  -7   0   9 189.591 19.0346   1
  -6   0   9 0.74889 2.87168   1
  -5   0   9 90.6787 10.6033   1
  -4   0   9 -1.4080 1.70010   1
  -3   0   9 14.1722 4.26279   1
   3   0  -9 10.5296 1.42160   2
  -2   0   9 -2.1973 2.02743   3
   2   0  -9 -0.2697 0.79908   2
  -2   0   9 -0.4637 3.15122   1
   1   0  -9 554.757 31.7676   2
  -1   0   9 589.818 38.0211   1
   0   0   9 -0.5433 3.08469   1
   0   0   9 3.46570 4.58558   3
   0   0  -9 -0.1974 1.23740   2
   1   0   9 418.898 32.8834   3
  -1   0  -9 398.873 24.8539   2
   2   0   9 -3.1391 2.03093   3
  -2   0  -9 3.01305 2.12910   2
   2   0   9 -3.1465 2.32894   1
   3   0   9 -1.2791 3.02593   1
   3   0   9 0.06024 3.68883   3
  -3   0  -9 0.95089 2.00669   2
   4   0   9 -3.1197 2.59531   1
  -4   0  -9 -3.4466 2.25468   2
   4   0   9 0.20494 3.04519   3
  -5   0  -9 -0.0009 3.25107   2
   5   0   9 3.34160 4.03106   3
  -8  -1   9 34.1918 8.78657   1
  -8   1   9 41.5506 9.03179   1
  -7  -1   9 10.5402 4.92773   1
  -7   1   9 2.77716 3.55690   1
  -6  -1   9 20.6238 6.08286   1
  -6   1   9 18.3173 6.14009   1
  -5  -1   9 -1.6801 1.94061   1
  -5   1   9 1.74780 2.70888   1
  -4  -1   9 289.658 21.8020   1
  -4   1   9 271.430 21.6464   1
   3  -1  -9 1.03426 0.88155   2
  -3  -1   9 -0.2671 1.56316   1
  -3   1   9 -1.6567 1.52508   1
   2  -1  -9 81.0753 6.17234   2
  -2  -1   9 87.1896 9.36241   1
  -2  -1   9 83.2872 6.22832   2
  -2  -1   9 89.8139 9.80049   3
   2   1  -9 79.7628 5.64629   2
  -2   1   9 75.7815 9.67847   1
  -2   1   9 91.7936 7.33276   3
   1  -1  -9 130.953 8.91714   2
  -1  -1   9 132.542 12.1620   1
  -1  -1   9 93.4334 17.8411   3
   1   1  -9 130.424 8.60358   2
  -1   1   9 83.9063 15.6001   3
  -1   1   9 137.485 13.9526   1
   0  -1   9 52.8250 8.17459   1
   0  -1  -9 65.4271 6.07385   2
   0  -1   9 63.6464 11.7911   3
   0   1   9 80.0675 9.93720   3
   0   1  -9 62.8824 5.86427   2
   0   1   9 58.2180 10.6918   1
   1  -1   9 -2.6900 1.92551   3
   1  -1   9 0.84718 2.88092   1
  -1  -1  -9 -1.2820 1.41787   2
  -1   1  -9 -0.3387 1.51226   2
   1   1   9 -1.0428 1.87427   3
   1   1   9 0.01137 2.82093   1
  -2  -1  -9 248.631 17.5425   2
   2  -1   9 268.339 23.9798   3
  -2   1  -9 254.852 17.5193   2
   2   1   9 249.300 22.2654   3
  -3  -1  -9 6.43271 2.98135   2
   3  -1   9 2.44867 3.88586   3
   3  -1   9 1.39180 3.28818   1
   3   1   9 3.22120 3.60689   3
   3   1   9 1.87472 3.94203   1
  -3   1  -9 3.68808 2.52553   2
   4  -1   9 13.4464 5.93347   3
  -4  -1  -9 14.6214 4.70507   2
  -4   1  -9 10.3587 4.10297   2
   4   1   9 -1.7694 3.18302   1
  -5  -1  -9 2.30795 3.65669   2
   5  -1   9 2.52253 4.75939   3
   5   1   9 -3.4128 3.09990   1
  -5   1  -9 1.08590 2.81169   2
  -8  -2   9 1.47014 4.40518   1
  -8   2   9 5.74596 4.60164   1
  -7  -2   9 208.739 19.7442   1
  -7   2   9 172.340 18.1423   1
  -6  -2   9 5.24695 3.93945   1
  -6   2   9 6.47979 4.21513   1
  -5  -2   9 130.421 13.5438   1
  -5   2   9 146.979 14.0864   1
  -4  -2   9 10.5397 4.12262   1
  -4   2   9 13.0115 4.34140   1
  -3  -2   9 67.7322 7.74146   3
   3  -2  -9 73.2428 5.76442   2
  -3  -2   9 74.9931 8.36247   1
  -3   2   9 85.7054 9.36268   1
  -2  -2   9 6.52419 2.63939   1
  -2  -2   9 8.47243 4.16077   3
   2  -2  -9 6.67226 1.91081   2
  -2   2   9 2.94282 3.64436   1
   1  -2  -9 546.862 29.6966   2
  -1  -2   9 514.919 33.4737   1
   1   2  -9 506.687 28.8095   2
  -1   2   9 622.288 38.3805   1
  -1   2   9 424.082 39.3804   3
   0  -2   9 279.726 19.6364   1
   0  -2   9 208.722 25.6234   3
   0  -2  -9 282.178 17.2568   2
   0   2   9 298.520 22.1501   3
   0   2  -9 253.230 16.4421   2
   0   2   9 235.568 23.7208   1
  -1  -2  -9 261.880 17.6644   2
   1  -2   9 238.056 20.8133   1
   1  -2   9 290.960 26.1605   3
   1   2   9 281.841 22.1053   3
  -1   2  -9 255.039 17.1431   2
   2  -2   9 4.51767 3.87370   1
   2  -2   9 10.9777 6.81804   3
  -2  -2  -9 12.7914 3.63293   2
   2   2   9 1.00357 3.71046   1
  -2   2  -9 8.82876 3.11769   2
   3  -2   9 4.41397 4.29556   3
   3  -2   9 2.98796 4.13217   1
  -3  -2  -9 -0.7082 2.09715   2
   3   2   9 1.17028 3.97219   1
  -3   2  -9 2.28507 2.26887   2
  -4  -2  -9 3.56770 2.95390   2
   4  -2   9 2.81348 3.88736   3
  -4   2  -9 12.6289 3.94713   2
   4   2   9 -0.7368 2.58393   1
  -5  -2  -9 66.0336 9.10698   2
   5  -2   9 75.6349 13.0126   3
  -8  -3   9 31.8357 8.81912   1
  -8   3   9 32.1745 8.94685   1
  -7  -3   9 9.12324 4.97773   1
  -7   3   9 13.6058 5.49932   1
  -6  -3   9 -0.5893 2.74441   1
  -6   3   9 -0.7340 2.70617   1
  -5  -3   9 8.56669 3.89920   1
  -5   3   9 10.2866 4.48582   1
   4  -3  -9 445.403 26.6524   2
  -4  -3   9 493.818 32.7873   1
  -4   3   9 469.746 32.9377   1
  -3  -3   9 29.6743 5.21630   3
  -3  -3   9 29.5431 5.13855   1
   3  -3  -9 30.4900 3.66141   2
  -3   3   9 33.6394 6.39006   1
  -2  -3   9 121.961 13.9695   3
  -2  -3   9 121.428 11.0336   1
   2  -3  -9 122.343 8.96978   2
  -2   3   9 124.254 12.8225   1
   1  -3  -9 280.607 17.9694   2
  -1  -3   9 260.203 29.6166   3
  -1  -3   9 268.812 20.0081   1
  -1   3   9 318.794 23.9424   3
  -1   3   9 309.001 25.4263   1
   0  -3   9 80.1881 15.6436   3
   0  -3   9 102.887 9.28521   1
   0  -3  -9 114.142 8.78832   2
   0   3   9 111.078 10.2555   3
   0   3   9 78.0518 13.3009   1
   1  -3   9 13.7152 4.23789   1
  -1  -3  -9 10.5307 3.07007   2
   1  -3   9 14.0112 7.99320   3
   1   3   9 8.25662 5.81553   1
  -1   3  -9 14.3357 3.19631   2
   2  -3   9 71.0688 11.5923   1
  -2  -3  -9 105.129 9.38586   2
   2  -3   9 94.0195 15.8239   3
  -2   3  -9 99.8096 8.90515   2
  -3  -3  -9 10.9488 3.86831   2
   3  -3   9 23.3791 8.07244   3
   3  -3   9 5.17933 3.92391   1
   3   3   9 -0.1975 2.78899   1
   4  -3   9 120.792 16.4738   3
  -4  -3  -9 122.533 12.0035   2
   5  -3   9 5.86317 5.96662   3
  -5  -3  -9 -0.1849 3.07260   2
   5   3   9 2.68484 4.08186   1
  -7  -4   9 57.8987 9.83369   1
  -7   4   9 55.9989 9.18564   1
  -6  -4   9 44.7769 8.25621   1
  -6   4   9 44.5744 8.15740   1
  -5  -4   9 192.540 17.0752   1
  -5   4   9 175.014 16.5534   1
  -4  -4   9 164.728 14.6980   1
   4  -4  -9 158.608 11.3566   2
  -4   4   9 155.476 15.2879   1
  -3  -4   9 27.4458 6.15197   3
  -3  -4   9 27.5385 5.10673   1
   3  -4  -9 21.8987 3.71860   2
  -3   4   9 27.8590 6.99722   1
   2  -4  -9 127.068 9.25662   2
  -2  -4   9 106.688 14.2640   3
  -2  -4   9 113.770 10.5486   1
  -2   4   9 124.325 13.5711   1
  -1  -4   9 393.634 41.7208   3
  -1  -4   9 464.829 30.0577   1
   1  -4  -9 467.195 27.3856   2
  -1   4   9 512.864 37.3384   1
   0  -4   9 71.1142 16.6772   3
   0  -4   9 117.676 9.78292   1
   0  -4  -9 130.115 9.74659   2
   1  -4   9 96.6649 8.82680   1
  -1  -4  -9 102.519 8.89998   2
   1  -4   9 83.9980 15.4021   3
   2  -4   9 59.8589 12.0451   3
   2  -4   9 47.3491 7.19977   1
  -2  -4  -9 54.4727 6.84036   2
  -3  -4  -9 4.50155 2.68978   2
   3  -4   9 -0.9369 4.06930   3
   3   4   9 0.33694 3.56937   1
  -4  -4  -9 22.5382 5.92442   2
   4  -4   9 28.3772 9.07226   3
   5  -4   9 109.446 16.9051   3
  -5  -4  -9 104.719 11.7261   2
  -7  -5   9 22.8464 7.58642   1
  -7   5   9 13.4557 4.93058   1
  -6  -5   9 8.19418 4.55673   1
  -6   5   9 7.58461 4.30265   1
  -5  -5   9 -0.9317 2.33916   1
  -5   5   9 0.88240 2.28171   1
  -4  -5   9 244.732 19.4145   1
   4  -5  -9 228.814 15.7359   2
  -4   5   9 227.086 20.3072   1
  -3  -5   9 315.096 26.0401   3
  -3  -5   9 317.708 22.7592   1
   3  -5  -9 294.813 19.3489   2
  -3   5   9 300.901 23.8529   1
  -2  -5   9 266.244 25.5530   3
  -2  -5   9 232.823 17.7595   1
   2  -5  -9 235.635 15.8384   2
  -2   5   9 230.770 21.3977   1
  -1  -5   9 39.0745 5.35100   1
  -1  -5   9 52.6349 15.9102   3
   1  -5  -9 49.6937 5.57933   2
  -1   5   9 41.7128 11.9102   1
   0  -5   9 0.50754 1.59304   1
   0  -5   9 28.7254 16.9675   3
   0  -5  -9 -0.1665 1.70257   2
   0   5   9 -7.7549 9.94248   1
  -1  -5  -9 18.6802 4.44705   2
   1  -5   9 8.11898 8.09174   3
   1  -5   9 22.0919 3.63518   1
   1   5   9 -2.0296 4.07579   1
   2  -5   9 130.709 19.6433   3
  -3  -5  -9 78.2498 8.94893   2
   3  -5   9 81.6392 15.6839   3
  -4  -5  -9 88.5780 10.2708   2
   4  -5   9 75.6754 15.4515   3
   5  -5   9 4.17372 6.06129   3
  -5  -5  -9 0.69635 2.98991   2
   5   5   9 3.63677 4.75978   1
  -7   6   9 10.9859 4.66836   1
  -6  -6   9 85.0929 11.2419   1
  -6   6   9 81.0786 10.3196   1
  -5  -6   9 13.8298 5.12721   1
   5  -6  -9 9.98308 3.43973   2
  -5   6   9 17.1233 5.49649   1
   4  -6  -9 45.4580 5.71375   2
  -4  -6   9 53.7070 7.83140   1
  -4   6   9 59.5128 8.77871   1
   3  -6  -9 2.01378 1.84672   2
  -3  -6   9 8.37596 5.06906   3
  -3  -6   9 7.93393 3.14366   1
  -3   6   9 8.35013 5.73769   1
  -2  -6   9 122.827 11.5200   1
  -2  -6   9 143.044 18.7096   3
   2  -6  -9 137.389 10.8269   2
  -2   6   9 150.575 16.7817   1
  -1  -6   9 141.529 11.5555   1
   1  -6  -9 147.436 11.3908   2
  -1  -6   9 143.635 31.2268   3
  -1   6   9 114.668 19.8769   1
   0  -6   9 86.5704 21.8380   3
   0  -6  -9 150.795 11.6281   2
   0  -6   9 149.409 11.2421   1
  -1  -6  -9 204.429 14.6744   2
   1  -6   9 141.880 27.1620   3
   2  -6   9 109.586 22.3242   3
  -2  -6  -9 105.640 10.1459   2
   3  -6   9 5.68594 7.29994   3
  -3  -6  -9 9.09210 3.38523   2
   3   6   9 -0.8401 3.61257   1
  -4  -6  -9 45.1915 7.54788   2
   4  -6   9 41.8804 14.0530   3
   7   7  -9 13.5553 7.01635   1
  -7   7   9 11.2793 4.83614   1
  -6  -7   9 7.52429 5.09919   1
  -6   7   9 11.0446 4.72875   1
   5  -7  -9 2.05726 2.83077   2
  -5  -7   9 1.94676 3.00479   1
  -5   7   9 8.13116 4.36864   1
  -4  -7   9 82.7964 9.67049   1
  -4  -7   9 65.8631 11.2404   3
   4  -7  -9 75.9508 7.77110   2
  -4   7   9 58.6395 10.2766   1
  -3  -7   9 62.1770 8.17174   1
  -3  -7   9 74.7626 11.5791   3
   3  -7  -9 76.1654 7.80629   2
  -3   7   9 75.0333 11.3220   1
   2  -7  -9 373.642 25.1127   2
  -2  -7   9 449.969 39.6054   3
  -2  -7   9 383.577 27.1257   1
  -2   7   9 447.627 35.4278   1
  -1  -7   9 78.7763 24.3173   3
  -1  -7   9 28.7427 4.51988   1
   1  -7  -9 39.0959 5.90880   2
  -1   7   9 27.0197 11.3776   1
   0  -7   9 24.7918 21.5965   3
   0   7   9 13.4836 13.5833   1
   1  -7   9 16.3952 11.1729   3
  -1  -7  -9 45.4535 5.98002   2
   1   7   9 -2.4616 4.23837   1
   2  -7   9 186.363 29.4393   3
  -2  -7  -9 241.261 17.2462   2
  -3  -7  -9 75.7245 9.00507   2
   3  -7   9 67.3481 16.4946   3
  -4  -7  -9 23.0119 6.14636   2
   4  -7   9 26.0458 11.9814   3
   7   8  -9 21.0276 7.99832   1
  -7   8   9 21.9394 6.59899   1
  -6   8   9 38.2790 7.77210   1
   6   8  -9 54.0845 10.0362   1
  -5  -8   9 21.2615 5.97221   1
   5  -8  -9 22.6283 5.42581   2
  -5   8   9 27.8675 6.37791   1
   4  -8  -9 -0.3139 2.20822   2
  -4  -8   9 -2.6026 1.83453   1
  -4  -8   9 -7.1930 2.86793   3
  -4   8   9 -5.3656 3.15984   1
  -3  -8   9 7.72253 6.92351   3
   3  -8  -9 10.3278 3.50369   2
  -3  -8   9 13.2763 4.38803   1
  -3   8   9 12.3110 6.66317   1
   2  -8  -9 139.473 12.2263   2
  -2  -8   9 173.951 21.4623   3
  -2  -8   9 144.224 12.6558   1
  -2   8   9 156.774 19.0360   1
   1  -8  -9 137.241 11.7394   2
  -1  -8   9 170.683 27.9576   3
  -1  -8   9 139.895 11.5834   1
  -1   8   9 132.138 21.6111   1
   0  -8   9 272.740 39.0273   3
   0  -8  -9 372.255 23.2632   2
   1  -8   9 47.8821 21.5804   3
  -1  -8  -9 71.4270 8.20540   2
   2  -8   9 7.30719 11.5383   3
  -2  -8  -9 4.29440 3.26414   2
   2   8   9 0.68068 5.45256   1
   3  -8   9 17.7292 11.2565   3
  -3  -8  -9 21.7320 5.45810   2
   4  -8   9 26.2558 13.3802   3
  -4  -8  -9 18.5059 5.50501   2
   4   8   9 2.94390 4.92677   1
  -6   9   9 0.28512 2.60983   1
   6   9  -9 -2.8476 4.15286   1
   5  -9  -9 71.1185 8.66499   2
  -5   9   9 62.4405 8.90381   1
   5   9  -9 55.8303 9.79522   1
   4  -9  -9 31.9312 5.62605   2
  -4  -9   9 23.2085 5.81042   1
  -4  -9   9 26.4018 7.60796   3
  -4   9   9 27.2514 7.65798   1
  -3  -9   9 65.8080 8.04497   1
   3  -9  -9 60.7148 7.58036   2
  -3  -9   9 65.3321 14.0096   3
  -3   9   9 67.2774 11.9481   1
   2  -9  -9 143.237 12.9121   2
  -2  -9   9 141.615 12.5194   1
  -2  -9   9 162.285 26.4341   3
  -2   9   9 183.396 25.0126   1
   1  -9  -9 4.72709 3.32841   2
  -1  -9   9 4.80465 18.2772   3
  -1   9   9 1.43885 12.6530   1
   0  -9   9 0.98953 17.5820   3
   0  -9  -9 2.15041 2.78584   2
   0   9   9 12.8762 11.7415   1
   1  -9   9 118.350 34.8027   3
  -1  -9  -9 178.002 14.3397   2
   2  -9   9 40.3627 16.0059   3
  -2  -9  -9 55.6140 7.68443   2
   3  -9   9 31.5630 16.2020   3
  -3  -9  -9 50.2936 7.49670   2
   3   9   9 7.23455 6.21781   1
   4  -9   9 20.2789 12.4426   3
  -6  10   9 48.4050 8.22572   1
   6  10  -9 46.8729 9.57331   1
   5 -10  -9 34.9208 6.62159   2
  -5  10   9 25.1858 7.26022   1
   5  10  -9 29.3234 8.02561   1
   4 -10  -9 4.10008 3.02088   2
  -4 -10   9 -0.4140 3.42279   3
   4  10  -9 2.43112 3.68580   1
  -4  10   9 1.58986 3.81794   1
   3 -10  -9 -0.1864 2.57029   2
  -3 -10   9 2.45458 2.04707   1
  -3 -10   9 1.31188 5.75036   3
  -3  10   9 0.95063 5.44676   1
  -2 -10   9 81.0571 18.6635   3
   2 -10  -9 67.6982 8.94316   2
  -2  10   9 60.5504 17.2366   1
   1 -10  -9 35.6528 6.66378   2
  -1 -10   9 68.9067 21.5156   3
  -1  10   9 28.9522 16.1199   1
   0 -10  -9 232.775 17.9836   2
   0 -10   9 221.511 41.0952   3
  -1 -10  -9 2.63970 2.78170   2
   1 -10   9 13.0334 14.1842   3
   1  10   9 -0.3230 6.18608   1
   2 -10   9 3.62491 11.3864   3
  -2 -10  -9 -4.2204 2.24607   2
   2  10   9 4.02802 6.19166   1
  -3 -10  -9 5.25107 3.42966   2
   3 -10   9 -1.5216 9.31004   3
   3  10   9 4.02707 5.54885   1
   5 -11  -9 50.6175 8.17255   2
   5  11  -9 34.0653 8.87933   1
  -5  11   9 52.0906 8.07203   1
   4 -11  -9 12.8321 4.84947   2
  -4 -11   9 24.8697 10.1236   3
  -4  11   9 19.0185 6.96260   1
   4  11  -9 25.4794 6.31681   1
  -3 -11   9 210.009 23.2093   3
   3 -11  -9 151.619 14.1838   2
   3  11  -9 149.137 15.1142   1
  -3  11   9 167.115 17.8554   1
   2 -11  -9 4.44309 3.16134   2
  -2 -11   9 -3.9989 6.91637   3
  -2  11   9 -8.1226 5.39663   1
   1 -11  -9 6.63792 3.80105   2
  -1 -11   9 11.4362 12.3956   3
  -1  11   9 -3.1835 8.72529   1
   0 -11   9 7.13818 13.5678   3
   0 -11  -9 2.82344 2.82585   2
   0  11   9 -3.2185 6.39198   1
   1 -11   9 30.0070 19.2301   3
  -1 -11  -9 59.2363 7.69730   2
   1  11   9 3.77838 8.57688   1
  -2 -11  -9 1.57749 2.90873   2
   2 -11   9 -0.2657 14.9939   3
   2  11   9 2.19599 8.60554   1
   3 -11   9 44.2585 19.0402   3
  -3 -11  -9 65.7567 9.12103   2
   5 -12  -9 -0.7498 3.68955   2
   5  12  -9 -2.3431 3.70202   1
  -4 -12   9 8.01268 7.54943   3
   4 -12  -9 9.03074 4.73683   2
  -4  12   9 10.8217 5.17867   1
   4  12  -9 0.18796 4.93842   1
  -3 -12   9 -2.9930 7.98439   3
   3 -12  -9 -0.3739 3.54594   2
  -3  12   9 3.48043 7.86785   1
  -2 -12   9 131.136 21.6939   3
   2 -12  -9 100.477 11.2421   2
  -2  12   9 106.259 18.3767   1
  -1 -12   9 -0.1035 11.2070   3
   1 -12  -9 1.71153 3.30669   2
  -1  12   9 6.33864 8.91911   1
   0 -12  -9 46.3774 7.68791   2
   0 -12   9 45.4494 21.1042   3
   0  12   9 14.6745 11.3003   1
   1 -12   9 24.8817 21.2940   3
  -1 -12  -9 5.09321 3.78165   2
   1  12   9 10.0522 11.1675   1
  -2 -12  -9 9.02895 4.41449   2
   2 -12   9 15.5743 16.2286   3
   2  12   9 -0.8780 6.50829   1
   4 -13  -9 0.50112 3.29174   2
  -4 -13   9 -0.1905 6.35727   3
  -4  13   9 7.73766 5.15220   1
  -3 -13   9 131.566 21.3666   3
   3 -13  -9 110.151 12.7957   2
  -3  13   9 112.153 14.9239   1
  -2 -13   9 2.42601 11.2765   3
   2 -13  -9 3.78628 3.58013   2
  -2  13   9 7.46952 8.90564   1
  -1 -13   9 4.95090 13.7158   3
   1 -13  -9 1.79112 3.80524   2
  -1  13   9 -7.5262 11.0304   1
   0 -13  -9 2.02372 3.24573   2
   0 -13   9 1.68735 15.0561   3
   0  13   9 -0.0061 8.58878   1
   1 -13   9 -3.0175 15.3028   3
  -1 -13  -9 17.1955 5.39244   2
   1  13   9 3.81007 9.27621   1
  -2 -14   9 55.5365 18.2731   3
   2 -14  -9 31.3708 7.90846   2
  -2  14   9 33.2128 11.4889   1
  -1 -14   9 -9.3394 10.3658   3
   1 -14  -9 0.68538 3.71914   2
  -1  14   9 -12.813 10.0154   1
   0 -14  -9 59.8466 9.31240   2
   0 -14   9 63.6171 23.2479   3
  -7   0  10 2.50314 4.12827   1
  -6   0  10 88.9806 11.2602   1
  -5   0  10 0.57062 2.46781   1
  -4   0  10 3.51265 3.83497   1
  -3   0  10 0.80818 2.60062   1
  -2   0  10 12.7993 4.34684   1
   2   0 -10 12.1068 2.25823   2
  -2   0  10 14.2412 3.96824   3
  -1   0  10 -3.2871 2.01911   1
  -1   0  10 -6.4850 4.82262   3
   1   0 -10 -0.6879 1.14018   2
   0   0  10 174.382 17.9288   1
   0   0 -10 155.180 11.6388   2
   0   0  10 181.889 22.5373   3
   1   0  10 0.52394 4.39645   1
   1   0  10 3.83990 4.65431   3
  -1   0 -10 0.86161 1.86907   2
   2   0  10 50.3505 8.76652   3
  -2   0 -10 40.8260 5.97496   2
   3   0  10 -2.0122 3.23759   3
  -3   0 -10 0.03104 1.82935   2
   3   0  10 3.61507 4.60646   1
   4   0  10 0.34803 3.48848   1
  -4   0 -10 3.65905 2.98580   2
   4   0  10 1.01322 4.48341   3
  -7  -1  10 60.6053 10.6331   1
  -7   1  10 70.8857 11.1666   1
  -6  -1  10 1.15885 3.12540   1
  -6   1  10 -2.5445 2.34746   1
  -5  -1  10 12.0102 4.70451   1
  -5   1  10 4.22502 3.24653   1
  -4  -1  10 -1.6598 2.76669   1
  -4   1  10 -4.3492 2.83926   1
  -3  -1  10 191.801 16.1693   1
  -3  -1  10 194.445 15.5170   3
  -3   1  10 180.868 16.3968   1
  -2  -1  10 6.19760 4.09485   3
  -2  -1  10 7.92118 3.42722   1
   2  -1 -10 6.69352 2.01068   2
   2   1 -10 7.04664 1.69094   2
  -2   1  10 6.33651 3.53373   1
   1  -1 -10 303.859 17.5912   2
  -1  -1  10 218.683 28.1508   3
  -1  -1  10 308.053 21.1351   1
   1   1 -10 303.271 17.2110   2
  -1   1  10 294.436 22.6345   1
  -1   1  10 205.948 25.3951   3
   0  -1  10 36.0975 14.3469   3
   0  -1  10 17.7624 6.15086   1
   0  -1 -10 19.9482 3.60693   2
   0   1 -10 17.4166 3.30318   2
   0   1  10 35.3942 10.8142   3
   0   1  10 28.3329 10.3962   1
   1  -1  10 0.77283 4.02512   1
   1  -1  10 2.50048 5.96935   3
  -1  -1 -10 0.75261 1.72444   2
   1   1  10 5.76193 5.80275   1
  -1   1 -10 0.21042 1.36341   2
   1   1  10 4.61424 5.24952   3
   2  -1  10 11.6002 5.71593   1
  -2  -1 -10 33.7678 5.14328   2
   2  -1  10 33.8542 8.07088   3
  -2   1 -10 39.4338 5.67951   2
   2   1  10 34.8844 7.16136   3
   3  -1  10 20.4683 7.20094   3
  -3  -1 -10 18.8124 4.51281   2
  -3   1 -10 15.5883 4.25586   2
   3   1  10 2.63001 4.66998   1
   3   1  10 32.2943 7.26565   3
   4  -1  10 2.04130 4.68955   3
  -4  -1 -10 0.98119 3.06908   2
  -4   1 -10 -0.5954 2.59000   2
   4   1  10 0.41740 3.92443   1
   4   1  10 1.92502 3.81867   3
  -7  -2  10 5.44806 4.74357   1
  -7   2  10 1.69304 3.53331   1
  -6  -2  10 57.4612 9.48506   1
  -6   2  10 70.4341 10.2843   1
  -5  -2  10 8.52393 4.07552   1
  -5   2  10 10.8647 4.38850   1
  -4  -2  10 115.291 12.2261   1
  -4   2  10 123.318 13.3065   1
   3  -2 -10 118.046 8.88837   2
  -3  -2  10 123.327 12.2193   1
  -3  -2  10 147.297 12.5090   3
  -3   2  10 141.214 13.4421   1
   2  -2 -10 10.6567 2.43598   2
  -2  -2  10 10.5645 7.13016   3
  -2  -2  10 9.40738 3.82763   1
  -2   2  10 8.03119 4.87902   1
  -1  -2  10 0.21403 2.72000   1
  -1  -2  10 8.33552 12.7373   3
   1  -2 -10 -0.3564 1.39340   2
  -1   2  10 -1.5939 7.29838   3
   1   2 -10 2.52034 1.57315   2
  -1   2  10 -1.3553 4.43048   1
   0  -2 -10 164.173 12.0573   2
   0  -2  10 130.640 23.0512   3
   0  -2  10 148.571 13.7278   1
   0   2  10 183.884 16.8031   3
   0   2  10 184.160 21.0048   1
   0   2 -10 163.750 11.5540   2
  -1  -2 -10 4.16503 2.62502   2
   1  -2  10 13.3397 6.47190   1
   1  -2  10 3.80008 8.83186   3
  -1   2 -10 4.92396 2.36898   2
   1   2  10 8.00517 7.41832   1
   1   2  10 2.40481 5.53656   3
  -2  -2 -10 117.663 10.5376   2
   2  -2  10 83.2114 13.1562   1
   2  -2  10 115.275 15.8356   3
  -2   2 -10 125.607 10.4725   2
   2   2  10 117.080 12.9873   3
   3  -2  10 5.73235 4.23477   1
   3  -2  10 7.28127 5.42864   3
  -3  -2 -10 7.80568 3.65022   2
   3   2  10 15.1414 5.45600   3
   3   2  10 0.85914 4.44699   1
  -3   2 -10 3.50374 2.63285   2
  -4  -2 -10 1.55498 2.90558   2
   4  -2  10 0.29676 4.42232   3
  -4   2 -10 -1.4329 2.69777   2
   4   2  10 -2.8538 3.55090   1
  -7  -3  10 72.1890 11.5646   1
  -7   3  10 77.9791 11.5206   1
  -6  -3  10 10.1476 5.29764   1
  -6   3  10 8.93824 4.87650   1
  -5  -3  10 2.97157 2.89091   1
  -5   3  10 -2.5899 2.28098   1
  -4  -3  10 30.2776 5.87846   1
  -4   3  10 17.4372 5.84892   1
  -3  -3  10 423.314 30.2612   1
   3  -3 -10 434.823 25.4359   2
  -3  -3  10 430.147 33.3353   3
  -3   3  10 458.520 31.6939   1
  -2  -3  10 210.986 16.9126   1
  -2  -3  10 220.955 22.6974   3
   2  -3 -10 213.261 14.1148   2
  -2   3  10 216.866 19.2679   1
  -1  -3  10 225.535 17.5086   1
   1  -3 -10 250.686 15.6511   2
  -1  -3  10 161.050 35.3147   3
  -1   3  10 246.106 23.1914   1
   0  -3  10 30.0321 5.06397   1
   0  -3  10 25.6881 11.0626   3
   0  -3 -10 37.1325 4.90023   2
   0   3  10 22.6975 9.21469   1
   0   3  10 46.1394 7.10056   3
   1  -3  10 44.2169 14.5996   3
   1  -3  10 33.8594 6.67105   1
  -1  -3 -10 30.5727 4.92491   2
  -1   3 -10 31.0953 4.73873   2
   1   3  10 26.5206 6.43202   3
   1   3  10 11.6610 9.30635   1
  -2  -3 -10 97.3465 9.44657   2
   2  -3  10 82.4583 11.6816   1
   2  -3  10 100.549 15.9065   3
  -2   3 -10 95.0863 9.18522   2
   3  -3  10 153.495 18.6786   3
  -3  -3 -10 133.265 12.4921   2
  -4  -3 -10 15.2245 4.87763   2
   4  -3  10 16.8114 8.58799   3
   4   3  10 -1.0571 4.15989   1
  -7  -4  10 3.43658 3.53866   1
  -7   4  10 4.74927 3.77016   1
  -6  -4  10 119.879 14.2319   1
  -6   4  10 113.622 13.3157   1
  -5  -4  10 136.157 14.5043   1
  -5   4  10 150.294 15.0434   1
  -4  -4  10 168.978 15.6606   1
  -4   4  10 179.782 16.7555   1
  -3  -4  10 213.986 20.1416   3
  -3  -4  10 216.439 17.6285   1
   3  -4 -10 222.952 14.6165   2
  -3   4  10 215.812 20.3973   1
  -2  -4  10 41.3286 6.11535   1
  -2  -4  10 43.7760 10.8131   3
   2  -4 -10 44.6154 5.12021   2
  -2   4  10 49.1260 9.31520   1
  -1  -4  10 10.0308 11.2563   3
  -1  -4  10 13.6105 3.55994   1
   1  -4 -10 11.3531 2.92884   2
  -1   4  10 15.6351 7.57607   1
   0  -4  10 45.9338 15.5139   3
   0  -4 -10 76.1279 7.46569   2
   0  -4  10 74.6082 8.11787   1
   0   4  10 81.7405 15.8082   1
   1  -4  10 68.9958 15.6624   3
  -1  -4 -10 83.1158 8.26553   2
   1  -4  10 78.0685 8.10252   1
  -2  -4 -10 224.746 16.6177   2
   2  -4  10 200.644 25.3950   3
   3  -4  10 31.4195 10.8320   3
  -3  -4 -10 28.5810 5.93313   2
   4  -4  10 0.18760 5.72925   3
  -4  -4 -10 -2.9916 2.61787   2
   4   4  10 -4.0479 4.10139   1
  -7  -5  10 11.1072 5.41355   1
  -7   5  10 8.66211 5.10384   1
  -6  -5  10 26.7630 7.60535   1
  -6   5  10 29.9653 6.96166   1
  -5  -5  10 4.56201 3.23998   1
  -5   5  10 3.99418 4.06623   1
  -4  -5  10 130.618 13.3542   1
  -4   5  10 140.681 15.1210   1
  -3  -5  10 301.249 24.8750   3
   3  -5 -10 261.753 17.6712   2
  -3  -5  10 245.601 20.5219   1
  -3   5  10 281.793 23.6208   1
  -2  -5  10 143.299 21.6346   3
  -2  -5  10 144.721 12.5918   1
   2  -5 -10 135.677 11.0398   2
  -2   5  10 158.727 18.9129   1
  -1  -5  10 237.032 33.5559   3
   1  -5 -10 188.652 14.3559   2
  -1  -5  10 201.266 15.7857   1
  -1   5  10 232.986 25.2862   1
   0  -5  10 39.1067 18.4425   3
   0  -5  10 15.4559 3.98336   1
   0  -5 -10 9.42417 3.09648   2
   0   5  10 20.5733 14.8354   1
   1  -5  10 5.57639 8.37199   3
   1  -5  10 5.78636 2.20460   1
  -1  -5 -10 3.08367 2.33356   2
   1   5  10 3.85103 4.82784   1
   2  -5  10 32.1338 13.0861   3
  -2  -5 -10 25.8085 5.30589   2
   3  -5  10 145.535 20.8139   3
  -3  -5 -10 130.991 12.7816   2
  -4  -5 -10 93.5334 10.5627   2
   4  -5  10 74.9076 15.7991   3
  -7  -6  10 -1.5318 3.74574   1
  -7   6  10 -2.8895 2.84605   1
  -6  -6  10 120.365 13.9209   1
  -6   6  10 106.249 12.8308   1
  -5  -6  10 85.4336 10.7639   1
  -5   6  10 78.7489 10.8063   1
  -4  -6  10 218.033 18.3867   1
   4  -6 -10 205.459 15.0547   2
  -4   6  10 216.162 19.7346   1
   3  -6 -10 121.681 10.1537   2
  -3  -6  10 119.623 14.5051   3
  -3  -6  10 104.305 11.2090   1
  -3   6  10 134.307 14.8560   1
  -2  -6  10 19.7216 10.0280   3
  -2  -6  10 18.2508 4.29952   1
   2  -6 -10 22.4548 4.55613   2
  -2   6  10 36.9789 10.6954   1
  -1  -6  10 54.1450 19.0402   3
  -1  -6  10 37.7758 5.57080   1
   1  -6 -10 43.1053 5.74627   2
  -1   6  10 36.1219 13.6198   1
   0  -6  10 202.416 33.5532   3
   0  -6 -10 305.975 19.9200   2
   0  -6  10 303.953 20.2348   1
  -1  -6 -10 89.9938 9.13326   2
   1  -6  10 87.5479 25.6536   3
   2  -6  10 57.9160 17.5407   3
  -2  -6 -10 81.7843 9.06198   2
  -3  -6 -10 17.3649 5.11497   2
   3  -6  10 26.4143 11.8538   3
   3   6  10 1.33745 4.02265   1
  -4  -6 -10 -3.3126 2.67875   2
   4  -6  10 1.47022 7.22292   3
   4   6  10 -1.3276 4.29173   1
  -7   7  10 25.2304 7.24412   1
  -6  -7  10 8.18695 5.31318   1
  -6   7  10 9.07219 4.14391   1
  -5  -7  10 25.9312 7.01136   1
  -5   7  10 27.3218 6.64764   1
  -4  -7  10 82.8427 10.1855   1
  -4  -7  10 76.1737 11.9094   3
   4  -7 -10 86.6564 8.35586   2
  -4   7  10 78.7338 12.3036   1
   3  -7 -10 124.493 10.8229   2
  -3  -7  10 98.6455 17.0962   3
  -3  -7  10 116.782 11.6974   1
  -3   7  10 115.299 16.2323   1
   2  -7 -10 195.508 14.2696   2
  -2  -7  10 224.423 26.2863   3
  -2  -7  10 168.443 14.8749   1
  -2   7  10 183.279 21.4063   1
  -1  -7  10 227.776 32.3708   3
  -1  -7  10 200.080 15.3446   1
   1  -7 -10 200.565 15.0802   2
  -1   7  10 171.082 24.0812   1
   0  -7 -10 27.9399 5.63666   2
   0  -7  10 54.0694 25.9524   3
   0   7  10 27.2731 13.4898   1
   1  -7  10 12.7777 14.3246   3
  -1  -7 -10 13.6374 4.23146   2
   1   7  10 2.44660 5.96486   1
  -2  -7 -10 43.6623 6.59869   2
   2  -7  10 24.8559 12.8859   3
  -3  -7 -10 96.4360 10.6102   2
   3  -7  10 81.1186 21.5663   3
   4  -7  10 40.3929 16.1560   3
  -4  -7 -10 47.5129 7.91193   2
  -6  -8  10 43.1881 8.78315   1
  -6   8  10 46.0162 8.18149   1
  -5  -8  10 89.2763 11.4051   1
  -5   8  10 84.4221 11.2489   1
  -4  -8  10 142.416 16.0483   3
  -4  -8  10 126.015 13.1255   1
   4  -8 -10 125.115 11.1262   2
  -4   8  10 107.784 13.8302   1
  -3  -8  10 18.1315 5.14287   1
   3  -8 -10 28.8101 5.30970   2
  -3  -8  10 15.4996 10.0952   3
  -3   8  10 20.5005 8.45574   1
  -2  -8  10 1.03382 8.90173   3
   2  -8 -10 10.2153 3.70942   2
  -2  -8  10 9.16972 3.31090   1
  -2   8  10 9.22921 8.90205   1
   1  -8 -10 16.4097 4.60317   2
  -1  -8  10 26.9078 17.5041   3
  -1   8  10 20.0539 12.5081   1
   0  -8  10 218.765 37.3913   3
   0  -8 -10 264.372 18.8066   2
   1  -8  10 86.8077 26.5289   3
   2  -8  10 9.32248 10.6053   3
  -2  -8 -10 36.7988 6.44636   2
   2   8  10 1.99322 4.75529   1
   3  -8  10 3.30024 9.10863   3
  -3  -8 -10 2.47065 2.69636   2
   3   8  10 0.88530 5.54869   1
  -6   9  10 6.80419 3.47603   1
   6   9 -10 1.73634 4.70258   1
  -5  -9  10 2.11496 3.33346   1
  -5   9  10 -4.7786 3.75761   1
  -4  -9  10 26.1262 6.10574   1
   4  -9 -10 23.8361 5.21953   2
  -4  -9  10 21.2059 7.69033   3
  -4   9  10 17.1441 6.25259   1
  -3  -9  10 84.4896 14.6102   3
  -3  -9  10 77.0303 9.27745   1
   3  -9 -10 72.6896 8.46292   2
  -3   9  10 71.7140 12.5076   1
  -2  -9  10 190.038 16.1883   1
  -2  -9  10 253.415 30.6122   3
   2  -9 -10 180.079 15.2078   2
  -2   9  10 171.446 24.4516   1
   1  -9 -10 53.3231 7.57004   2
  -1  -9  10 73.5781 23.6907   3
  -1   9  10 43.1634 17.5886   1
   0  -9 -10 25.5827 5.15677   2
   0  -9  10 40.5024 20.3739   3
   0   9  10 22.2414 12.8910   1
   1  -9  10 6.30239 13.9583   3
  -1  -9 -10 -1.6261 2.11779   2
   1   9  10 -1.0453 7.01482   1
   2  -9  10 22.5060 16.5230   3
  -2  -9 -10 39.3454 6.77047   2
   2   9  10 -0.3764 6.83832   1
  -3  -9 -10 33.1522 6.51898   2
   3  -9  10 16.5822 13.6576   3
   3   9  10 2.78864 5.46597   1
   5  10 -10 69.1910 10.8495   1
  -5  10  10 63.8763 9.75468   1
   4 -10 -10 15.3643 4.84337   2
  -4 -10  10 25.1191 9.32797   3
  -4 -10  10 35.3560 6.96708   1
  -4  10  10 31.2135 8.86175   1
  -3 -10  10 17.0004 8.87125   3
   3 -10 -10 13.2470 4.30364   2
  -3 -10  10 14.1525 4.51202   1
  -3  10  10 13.4593 7.11035   1
   2 -10 -10 22.3329 5.19284   2
  -2 -10  10 14.0867 10.9460   3
  -2  10  10 23.9539 10.4547   1
   1 -10 -10 70.7689 8.64037   2
  -1 -10  10 69.7214 22.9211   3
  -1  10  10 47.9064 16.2875   1
   0 -10 -10 26.1723 5.90400   2
   0 -10  10 36.4591 19.8188   3
   0  10  10 6.37488 8.89402   1
  -1 -10 -10 103.297 11.2690   2
   1 -10  10 112.953 31.3170   3
  -2 -10 -10 20.9076 5.55077   2
   2 -10  10 9.53177 13.7009   3
   2  10  10 2.47385 6.58654   1
   5 -11 -10 -0.4107 3.01414   2
  -5  11  10 0.78586 3.45535   1
   5  11 -10 -1.7223 4.83370   1
   4 -11 -10 16.4232 5.13093   2
  -4 -11  10 15.8371 7.68974   3
  -4  11  10 14.0282 5.87344   1
   4  11 -10 10.8518 5.75559   1
  -3 -11  10 9.79946 10.6675   3
  -3  11  10 4.80221 7.42289   1
   2 -11 -10 87.1536 10.5953   2
  -2 -11  10 128.889 21.8938   3
  -2  11  10 90.0445 17.5172   1
   1 -11 -10 1.83652 3.11249   2
  -1 -11  10 -8.3690 10.5837   3
  -1  11  10 1.45926 10.2377   1
   0 -11 -10 16.7740 5.32469   2
   0 -11  10 17.1071 19.2889   3
   0  11  10 -1.3153 9.88524   1
   1 -11  10 7.76465 18.2055   3
  -1 -11 -10 5.85795 3.89062   2
   1  11  10 -5.1823 9.07298   1
  -2 -11 -10 4.42400 3.75558   2
   2 -11  10 8.16956 14.9932   3
   2  11  10 0.29576 6.68578   1
  -4 -12  10 -3.2786 6.37029   3
   4 -12 -10 0.82057 3.43136   2
  -4  12  10 4.43321 4.12579   1
   3 -12 -10 6.19690 3.99196   2
  -3 -12  10 -1.9375 7.70045   3
  -3  12  10 1.30931 4.97820   1
  -2 -12  10 0.40384 10.7115   3
   2 -12 -10 -1.9269 3.26758   2
  -2  12  10 0.39075 8.46541   1
  -1 -12  10 26.7214 17.9464   3
   1 -12 -10 24.7855 6.46046   2
  -1  12  10 17.4550 15.6157   1
   0 -12 -10 3.40547 2.99086   2
   0 -12  10 1.77799 16.1778   3
   0  12  10 11.5929 10.5725   1
  -1 -12 -10 56.8370 8.21598   2
   1 -12  10 35.2553 21.4528   3
   1  12  10 1.69211 8.69605   1
   3 -13 -10 -1.4084 3.61919   2
  -3 -13  10 1.30207 9.97933   3
  -3  13  10 5.07892 6.05922   1
   2 -13 -10 91.2416 11.5036   2
  -2 -13  10 91.4710 22.8562   3
  -2  13  10 74.5722 18.4252   1
   1 -13 -10 4.32398 3.59499   2
  -1 -13  10 -3.1742 13.2115   3
  -1  13  10 -2.8600 9.70516   1
   0 -13  10 25.8045 20.0852   3
   0 -13 -10 17.7747 6.06147   2
   0  13  10 3.09071 11.3150   1
  -7   0  11 0.78731 3.31908   1
  -6   0  11 0.34191 3.05952   1
  -5   0  11 25.5716 6.40642   1
  -4   0  11 -2.8214 2.16949   1
  -3   0  11 176.499 16.1555   1
  -2   0  11 -0.6674 5.18521   1
  -1   0  11 9.86333 13.9205   3
  -1   0  11 8.75867 6.79911   1
   0   0  11 -0.5692 3.51104   1
   0   0  11 -1.8380 5.69381   3
   0   0 -11 3.10071 1.99170   2
   1   0  11 92.7480 15.2470   1
   1   0  11 135.108 16.6205   3
  -1   0 -11 115.730 10.0102   2
   2   0  11 2.32909 5.07648   1
   2   0  11 6.86926 5.79047   3
  -2   0 -11 -0.0390 2.22812   2
   3   0  11 78.7849 12.1344   3
  -3   0 -11 68.3633 8.62538   2
   4   0  11 -1.6445 4.22455   3
  -4   0 -11 -0.3880 3.03078   2
  -7  -1  11 4.98662 4.67216   1
  -7   1  11 2.40194 3.96229   1
  -6  -1  11 54.2205 9.51900   1
  -6   1  11 61.7373 10.4113   1
  -5  -1  11 -1.5177 2.58557   1
  -5   1  11 -1.4392 2.34953   1
  -4  -1  11 24.7476 5.45233   1
  -4   1  11 17.2883 6.01477   1
  -3  -1  11 0.20726 2.25397   1
  -3   1  11 -2.8244 2.81290   1
  -2  -1  11 55.0153 9.61487   1
  -2   1  11 54.3187 10.7123   1
   1  -1 -11 19.0953 3.58539   2
  -1  -1  11 32.7103 8.62367   1
  -1  -1  11 28.1107 17.7163   3
   1   1 -11 33.7932 4.05035   2
  -1   1  11 29.0387 9.63327   1
   0  -1  11 233.652 19.8887   1
   0  -1  11 205.925 26.7599   3
   0  -1 -11 253.084 16.6273   2
   0   1 -11 260.175 16.6027   2
   0   1  11 259.938 23.3394   1
   0   1  11 247.716 25.1378   3
   1  -1  11 39.1307 12.6466   3
  -1  -1 -11 27.9558 5.07397   2
   1  -1  11 48.3869 10.3181   1
   1   1  11 24.2292 9.86964   1
  -1   1 -11 28.9451 4.95286   2
   1   1  11 36.2889 9.04495   3
   2  -1  11 -1.4867 4.72862   3
   2  -1  11 -2.9501 5.15996   1
  -2  -1 -11 4.51220 2.52266   2
   2   1  11 -2.2991 4.88688   1
   2   1  11 5.69672 5.40311   3
  -2   1 -11 0.85927 1.87935   2
   3  -1  11 3.75001 4.41188   3
   3  -1  11 0.49135 4.28361   1
  -3  -1 -11 5.03480 3.42031   2
   3   1  11 -0.9549 3.63500   3
   3   1  11 -1.2701 3.96202   1
  -3   1 -11 9.66996 3.79104   2
   4  -1  11 30.7620 10.3632   3
  -4  -1 -11 26.3077 6.04002   2
  -4   1 -11 28.8276 6.08295   2
   4   1  11 29.5047 9.08098   3
  -7  -2  11 -1.5533 3.24760   1
  -7   2  11 7.48479 4.54706   1
  -6  -2  11 9.78690 5.12453   1
  -6   2  11 7.64594 4.97365   1
  -5  -2  11 95.4480 11.6479   1
  -5   2  11 81.8994 11.4117   1
  -4  -2  11 9.94889 4.27414   1
  -4   2  11 8.36317 4.85643   1
  -3  -2  11 178.864 15.8426   1
  -3   2  11 180.541 16.7321   1
  -2  -2  11 37.8536 7.99692   1
  -2  -2  11 27.6043 12.0412   3
   2  -2 -11 32.8100 4.08924   2
  -2   2  11 26.0723 9.23155   1
   1  -2 -11 33.9824 4.54836   2
  -1  -2  11 27.0776 7.09835   1
  -1  -2  11 32.3544 21.6307   3
  -1   2  11 36.2220 11.4921   1
   0  -2  11 97.8318 10.7352   1
   0  -2  11 69.3968 17.4844   3
   0  -2 -11 126.787 9.75812   2
   0   2 -11 106.464 8.98271   2
   0   2  11 141.587 17.0727   1
  -1  -2 -11 25.9101 4.99528   2
   1  -2  11 30.4496 7.93738   1
   1  -2  11 32.9847 12.4092   3
  -1   2 -11 25.0077 4.83097   2
   1   2  11 33.3791 7.65737   3
   1   2  11 22.6183 10.5172   1
   2  -2  11 13.9977 6.49039   1
  -2  -2 -11 14.1796 4.39539   2
   2  -2  11 12.5124 7.49384   3
   2   2  11 12.1045 5.11567   3
  -2   2 -11 17.1706 4.07794   2
   2   2  11 6.40559 7.00581   1
  -3  -2 -11 155.727 13.8967   2
   3  -2  11 133.528 18.4832   3
   3   2  11 158.220 17.3284   3
  -3   2 -11 159.577 13.5460   2
  -4  -2 -11 4.83596 3.56799   2
   4  -2  11 -0.2250 4.19224   3
   4   2  11 1.71084 4.38126   3
  -4   2 -11 3.32530 2.98213   2
   4   2  11 2.40349 4.81379   1
  -7  -3  11 25.5292 8.32273   1
  -7   3  11 27.3248 7.58090   1
  -6  -3  11 98.8494 12.6964   1
  -6   3  11 105.854 13.3016   1
  -5  -3  11 25.8468 6.70158   1
  -5   3  11 47.5274 8.41416   1
  -4  -3  11 0.22766 2.51181   1
  -4   3  11 -0.0728 3.49610   1
  -3  -3  11 13.8633 4.84893   3
  -3  -3  11 11.8377 4.09518   1
  -3   3  11 18.7731 5.91824   1
  -2  -3  11 136.608 12.3724   1
  -2  -3  11 113.493 17.5691   3
   2  -3 -11 116.654 9.40322   2
  -2   3  11 128.670 14.9501   1
   1  -3 -11 12.1051 3.23597   2
  -1  -3  11 17.1776 4.71941   1
  -1  -3  11 13.8544 13.1097   3
  -1   3  11 15.5358 7.57843   1
   0  -3 -11 160.409 11.9170   2
   0  -3  11 144.305 12.4532   1
   0  -3  11 98.1708 20.6663   3
   0   3  11 156.118 19.2512   1
   1  -3  11 5.95380 3.42763   1
  -1  -3 -11 10.8722 3.45356   2
   1  -3  11 11.8415 9.68781   3
   1   3  11 4.08299 7.58432   1
  -2  -3 -11 25.1854 5.17364   2
   2  -3  11 15.6532 8.43224   3
   2  -3  11 15.4672 5.83185   1
   2   3  11 19.6895 5.92166   3
   2   3  11 -4.1798 4.87386   1
  -3  -3 -11 14.0298 4.78455   2
   3  -3  11 18.5274 8.62821   3
   3   3  11 -0.8621 4.63740   1
   3   3  11 10.1678 5.75922   3
  -4  -3 -11 80.0285 10.3473   2
   4  -3  11 83.7057 15.8057   3
   4   3  11 94.2039 13.7026   3
  -7  -4  11 10.5103 5.31182   1
  -7   4  11 2.23891 4.29754   1
  -6  -4  11 18.7811 6.71011   1
  -6   4  11 14.6092 5.73303   1
  -5  -4  11 134.148 14.5454   1
  -5   4  11 144.678 15.3634   1
  -4  -4  11 125.866 13.1456   1
  -4   4  11 125.996 14.5793   1
  -3  -4  11 222.980 18.8538   1
  -3  -4  11 232.608 21.7774   3
  -3   4  11 270.034 22.0518   1
  -2  -4  11 42.6608 6.17512   1
   2  -4 -11 40.2749 5.16207   2
  -2  -4  11 39.5638 12.1276   3
  -2   4  11 30.5760 8.52959   1
  -1  -4  11 7.92674 10.8788   3
   1  -4 -11 20.4565 3.88592   2
  -1  -4  11 15.2022 3.95354   1
  -1   4  11 17.1133 7.41960   1
   0  -4  11 28.4685 15.0022   3
   0  -4 -11 31.3779 5.13027   2
   0  -4  11 41.4643 6.05862   1
   0   4  11 34.8378 12.1605   1
   1  -4  11 60.5794 18.2947   3
  -1  -4 -11 94.4602 9.30672   2
   1  -4  11 75.3026 8.30164   1
   2  -4  11 52.3075 13.4033   3
  -2  -4 -11 52.0011 7.31630   2
   3  -4  11 141.822 21.6335   3
  -3  -4 -11 139.919 13.1161   2
   4  -4  11 4.99852 6.70557   3
  -4  -4 -11 6.29374 3.82719   2
   4   4  11 -0.1490 5.02162   1
  -7  -5  11 18.8559 6.93005   1
  -7   5  11 17.5230 6.59313   1
  -6  -5  11 108.078 13.6660   1
  -6   5  11 108.173 13.9465   1
  -5  -5  11 81.0006 10.8673   1
  -5   5  11 85.6894 11.9282   1
  -4  -5  11 0.09801 2.18914   1
  -4   5  11 -2.5477 4.64932   1
  -3  -5  11 32.4614 9.51562   3
  -3  -5  11 34.5458 6.11052   1
   3  -5 -11 35.8630 5.17164   2
  -3   5  11 33.8548 9.55857   1
  -2  -5  11 184.381 24.9564   3
   2  -5 -11 159.371 12.3357   2
  -2  -5  11 148.627 13.7760   1
  -2   5  11 171.786 18.7826   1
  -1  -5  11 29.0280 5.07033   1
  -1  -5  11 36.9164 18.2258   3
   1  -5 -11 31.9021 5.05781   2
  -1   5  11 54.2303 14.7393   1
   0  -5  11 118.058 10.5211   1
   0  -5 -11 117.748 10.4170   2
   0  -5  11 86.7393 28.8041   3
   0   5  11 92.3948 20.4952   1
  -1  -5 -11 25.8226 5.30759   2
   1  -5  11 19.7204 14.4509   3
   1   5  11 7.72679 8.07929   1
  -2  -5 -11 0.01596 2.50534   2
   2  -5  11 6.38207 8.66353   3
   2   5  11 1.06073 4.75771   1
   3  -5  11 39.0293 14.4964   3
  -3  -5 -11 37.4744 6.81720   2
  -6  -6  11 28.8197 8.11139   1
  -6   6  11 31.3788 7.59757   1
  -5  -6  11 164.443 16.5817   1
  -5   6  11 157.869 16.9680   1
  -4  -6  11 155.831 15.6610   1
  -4  -6  11 161.426 17.2073   3
  -4   6  11 177.168 17.8373   1
  -3  -6  11 172.167 20.1027   3
   3  -6 -11 169.314 13.0400   2
  -3  -6  11 173.567 15.3051   1
  -3   6  11 167.789 18.3333   1
  -2  -6  11 -0.4557 9.59774   3
  -2  -6  11 8.06303 3.06712   1
   2  -6 -11 4.46114 2.34092   2
  -2   6  11 0.53132 7.16910   1
   1  -6 -11 5.36716 2.91898   2
  -1  -6  11 8.23968 2.89084   1
  -1  -6  11 0.94586 14.6533   3
  -1   6  11 9.51890 9.40871   1
   0  -6 -11 2.69290 2.44478   2
   0  -6  11 4.44364 14.3083   3
   0   6  11 5.87510 8.47054   1
   1  -6  11 106.327 24.4652   3
   2  -6  11 66.8894 18.9490   3
  -2  -6 -11 86.6268 9.75572   2
   3  -6  11 33.6610 13.8856   3
  -3  -6 -11 30.5345 6.71909   2
  -6  -7  11 37.0819 8.46049   1
  -6   7  11 49.0663 8.92044   1
  -5  -7  11 41.0216 8.27497   1
  -5   7  11 44.5477 8.77096   1
  -4  -7  11 12.6122 5.13021   3
  -4  -7  11 15.2797 5.12025   1
  -4   7  11 9.26268 5.86299   1
  -3  -7  11 49.1378 7.29260   1
   3  -7 -11 41.8747 6.15923   2
  -3  -7  11 42.6486 12.1239   3
  -3   7  11 40.8231 11.3042   1
  -2  -7  11 142.415 13.2979   1
   2  -7 -11 151.892 12.7201   2
  -2  -7  11 153.219 25.7915   3
  -2   7  11 169.940 21.4512   1
   1  -7 -11 136.795 11.9258   2
  -1  -7  11 126.035 11.8881   1
  -1  -7  11 164.464 33.2727   3
  -1   7  11 149.363 24.0041   1
   0  -7  11 62.6821 25.1786   3
   0   7  11 64.9675 18.0446   1
  -1  -7 -11 21.4017 5.07289   2
   1  -7  11 5.73053 12.4968   3
   1   7  11 2.98570 7.29426   1
   2  -7  11 20.8272 14.1052   3
  -2  -7 -11 5.98712 3.82411   2
   2   7  11 7.65857 7.12471   1
   3  -7  11 18.9690 12.7964   3
  -3  -7 -11 32.7399 6.67862   2
   3   7  11 -2.6635 5.05534   1
  -6  -8  11 -0.6306 3.55931   1
  -6   8  11 -1.6774 3.92675   1
  -5  -8  11 63.8599 9.87572   1
  -5   8  11 53.9154 10.2423   1
  -4  -8  11 45.7925 9.50588   3
  -4  -8  11 45.2669 8.03567   1
  -4   8  11 53.3556 11.0374   1
  -3  -8  11 96.1923 10.6398   1
  -3  -8  11 78.6079 14.6832   3
   3  -8 -11 82.5949 9.05544   2
  -3   8  11 104.924 14.4186   1
  -2  -8  11 100.547 10.5892   1
  -2  -8  11 117.567 21.6085   3
   2  -8 -11 108.282 10.2312   2
  -2   8  11 104.961 17.4686   1
  -1  -8  11 -1.2307 13.7188   3
   1  -8 -11 4.88557 2.83830   2
  -1   8  11 -1.2167 8.07510   1
   0  -8  11 12.1305 16.1295   3
   0  -8 -11 28.7782 5.65824   2
   0   8  11 24.0784 11.9121   1
  -1  -8 -11 88.9382 9.65000   2
   1  -8  11 47.9714 20.1301   3
   2  -8  11 27.8290 16.6835   3
  -2  -8 -11 42.5629 6.90539   2
   2   8  11 12.5267 9.20027   1
  -5  -9  11 8.08325 4.86868   1
  -5   9  11 23.5510 7.27129   1
  -4  -9  11 3.22802 6.93222   3
  -4  -9  11 10.0678 4.25908   1
  -4   9  11 4.79529 7.15665   1
  -3  -9  11 -5.8171 5.83392   3
   3  -9 -11 9.36210 3.62532   2
  -3  -9  11 -0.1927 2.43714   1
  -3   9  11 4.02791 5.88094   1
   2  -9 -11 102.032 10.5703   2
  -2  -9  11 120.319 22.1620   3
  -2   9  11 98.4886 17.1956   1
   1  -9 -11 205.732 16.7405   2
  -1  -9  11 291.263 38.0365   3
  -1   9  11 187.559 26.6391   1
   0  -9 -11 20.5374 5.01649   2
   0  -9  11 3.69718 15.7054   3
   0   9  11 12.0624 10.7003   1
  -1  -9 -11 28.3695 6.42712   2
   1  -9  11 17.2341 20.9086   3
   1   9  11 8.80788 11.6659   1
  -2  -9 -11 4.29835 3.40955   2
   2  -9  11 6.68451 13.1865   3
   2   9  11 2.59173 6.93400   1
  -5  10  11 34.1628 7.88051   1
  -4 -10  11 69.3908 9.91259   1
   4 -10 -11 56.6499 8.39973   2
  -4 -10  11 78.3012 14.5133   3
  -4  10  11 67.7487 11.5123   1
  -3 -10  11 7.54869 11.0392   3
   3 -10 -11 10.8587 4.15741   2
  -3  10  11 11.7147 10.1678   1
  -2 -10  11 85.9317 20.8211   3
   2 -10 -11 46.1475 7.63289   2
  -2  10  11 70.7977 18.1797   1
  -1 -10  11 10.0481 15.3381   3
   1 -10 -11 2.13554 3.50533   2
  -1  10  11 -7.5320 10.0988   1
   0 -10  11 0.96918 21.8240   3
   0 -10 -11 1.02921 2.87166   2
   0  10  11 11.5108 14.5072   1
  -1 -10 -11 7.10381 3.62839   2
   1 -10  11 19.4714 18.5163   3
   1  10  11 6.80469 8.67554   1
  -4 -11  11 8.21933 8.01144   3
   4 -11 -11 10.3198 4.79131   2
  -4  11  11 0.72501 5.33677   1
   3 -11 -11 8.27007 4.42135   2
  -3 -11  11 21.1113 11.4146   3
  -3  11  11 14.8228 7.92713   1
   2 -11 -11 8.20290 4.25492   2
  -2 -11  11 10.0495 11.8199   3
  -2  11  11 5.80900 10.0422   1
   1 -11 -11 83.8185 10.3193   2
  -1 -11  11 114.778 30.3917   3
  -1  11  11 76.8330 19.7658   1
   0 -11  11 -8.3733 15.5824   3
   0 -11 -11 3.49625 3.35380   2
   0  11  11 1.88337 9.63628   1
  -1 -11 -11 38.6570 7.30887   2
   1 -11  11 44.1070 24.5747   3
   1  11  11 15.2301 11.9260   1
  -3 -12  11 -7.0886 8.72240   3
   3 -12 -11 5.97890 3.97062   2
  -3  12  11 -0.3973 6.02396   1
   2 -12 -11 27.9794 6.75124   2
  -2 -12  11 35.9484 17.2835   3
  -2  12  11 26.9484 10.5052   1
  -1 -12  11 7.94203 16.0183   3
   1 -12 -11 -0.6850 3.48326   2
  -1  12  11 -1.3189 11.2324   1
   0 -12 -11 7.33141 3.95413   2
   0 -12  11 8.22237 19.1299   3
   0  12  11 -12.980 8.78445   1
  -7   0  12 -2.2129 3.35518   1
  -6   0  12 14.1061 5.68046   1
  -5   0  12 1.53635 2.77594   1
  -4   0  12 22.6561 6.51625   1
  -3   0  12 -0.8449 2.74837   1
  -2   0  12 521.049 36.3288   1
  -1   0  12 3.01551 4.58494   1
   0   0  12 17.0178 6.11018   1
   0   0 -12 17.5987 4.08867   2
  -1   0 -12 0.00718 2.29381   2
   1   0  12 1.27180 6.63607   3
   1   0  12 -0.1250 5.10944   1
   2   0  12 35.8310 9.05767   3
  -2   0 -12 26.9410 5.76899   2
   2   0  12 18.8838 7.91565   1
   3   0  12 -2.9501 4.12231   3
   3   0  12 5.89261 5.55133   1
  -3   0 -12 0.41292 2.64014   2
  -7  -1  12 22.5060 7.74316   1
  -7   1  12 17.7907 7.33690   1
  -6  -1  12 4.74933 3.93737   1
  -6   1  12 3.16222 3.92188   1
  -5  -1  12 128.372 13.8666   1
  -5   1  12 107.979 13.3452   1
  -4  -1  12 5.84954 3.87976   1
  -4   1  12 -2.1632 2.72980   1
  -3  -1  12 49.3262 8.16990   1
  -3   1  12 47.2355 8.55962   1
  -2  -1  12 16.1885 5.93692   1
  -2   1  12 14.8784 6.29440   1
   1  -1 -12 136.437 11.0951   2
  -1  -1  12 126.416 13.2633   1
  -1   1  12 122.953 14.6506   1
   0  -1  12 21.5189 6.13709   1
   0  -1  12 14.6749 11.0937   3
   0  -1 -12 25.2365 4.66122   2
   0   1  12 14.0653 6.82865   1
   0   1 -12 25.8867 4.50303   2
   1  -1  12 204.742 19.5315   1
   1  -1  12 188.536 24.4761   3
  -1  -1 -12 229.788 16.1715   2
  -1   1 -12 211.141 15.5266   2
   1   1  12 208.726 22.8897   1
   2  -1  12 -1.2740 3.77776   1
  -2  -1 -12 3.10628 2.86320   2
   2  -1  12 2.35347 5.04581   3
   2   1  12 0.41455 4.08881   3
  -2   1 -12 2.12574 2.56098   2
   2   1  12 4.64996 5.46220   1
  -3  -1 -12 16.7550 4.93167   2
   3  -1  12 17.0837 8.17437   3
  -3   1 -12 14.9784 4.79525   2
   3   1  12 -1.5908 4.40394   1
   3   1  12 13.1322 6.86170   3
  -7  -2  12 5.60175 5.17734   1
  -7   2  12 4.14801 4.10311   1
  -6  -2  12 3.91917 4.25594   1
  -6   2  12 7.38427 4.65779   1
  -5  -2  12 1.13359 3.48185   1
  -5   2  12 -1.9023 2.88142   1
  -4  -2  12 26.5818 6.24012   1
  -4   2  12 21.6123 7.20904   1
  -3  -2  12 10.0500 4.22831   1
  -3   2  12 2.89059 4.13210   1
  -2  -2  12 210.880 18.3441   1
  -2   2  12 244.184 20.7096   1
  -1  -2  12 1.00879 3.00450   1
   1  -2 -12 0.53569 2.07962   2
  -1   2  12 -0.2073 5.14294   1
   0  -2  12 22.0436 12.5667   3
   0  -2  12 24.2598 5.76567   1
   0  -2 -12 24.2024 4.68480   2
   0   2 -12 18.9721 4.01599   2
   0   2  12 23.9516 9.04122   1
  -1  -2 -12 23.8683 5.11162   2
   1  -2  12 29.7035 6.60932   1
   1  -2  12 21.7217 10.4785   3
   1   2  12 20.7527 9.71817   1
  -1   2 -12 31.2001 5.31277   2
   2  -2  12 62.1680 13.7687   3
   2  -2  12 46.6037 9.49613   1
  -2  -2 -12 58.5673 7.89984   2
   2   2  12 29.8598 10.3602   1
  -2   2 -12 70.0916 7.88348   2
  -3  -2 -12 2.13439 3.19080   2
   3  -2  12 0.10432 5.22889   3
   3   2  12 0.40593 5.44705   1
   3   2  12 2.74909 5.28024   3
  -3   2 -12 4.08195 3.17813   2
  -6  -3  12 27.3935 8.16063   1
  -6   3  12 20.6343 7.42548   1
  -5  -3  12 131.163 14.4395   1
  -5   3  12 119.577 14.4111   1
  -4  -3  12 12.4832 4.97711   1
  -4   3  12 11.8258 5.50191   1
  -3  -3  12 10.3138 3.96713   1
  -3   3  12 7.81341 5.59318   1
  -2  -3  12 46.5867 6.96976   1
  -2   3  12 39.0053 9.16030   1
  -1  -3  12 4.44551 12.3810   3
  -1  -3  12 11.8949 3.95379   1
   1  -3 -12 11.4317 3.26713   2
  -1   3  12 11.6103 6.77326   1
   0  -3 -12 62.2109 7.23827   2
   0  -3  12 61.4967 7.96856   1
   0  -3  12 44.6902 16.9989   3
   0   3  12 67.2902 14.4220   1
   1  -3  12 203.686 16.1285   1
  -1  -3 -12 226.056 15.5990   2
   1  -3  12 152.805 24.7484   3
   1   3  12 116.435 20.2192   1
   2  -3  12 2.38962 7.63066   3
  -2  -3 -12 0.03077 2.78440   2
   2   3  12 4.71494 6.36022   1
   3  -3  12 9.16924 7.85090   3
  -3  -3 -12 4.52561 3.24991   2
   3   3  12 4.56293 5.54057   1
  -6  -4  12 12.3248 5.87096   1
  -6   4  12 9.81280 5.20031   1
  -5  -4  12 0.48046 3.24843   1
  -5   4  12 8.69782 5.56654   1
  -4  -4  12 101.434 11.8267   1
  -4   4  12 102.394 13.2853   1
  -3  -4  12 1.88232 2.58828   1
  -3   4  12 1.32292 5.95288   1
  -2  -4  12 74.1720 19.2813   3
  -2  -4  12 70.8551 8.66255   1
  -2   4  12 78.2859 13.1614   1
  -1  -4  12 26.9033 17.8328   3
   1  -4 -12 20.9298 4.37512   2
  -1  -4  12 23.7488 5.10342   1
  -1   4  12 29.4595 10.5747   1
   0  -4  12 20.3668 16.8678   3
   0  -4  12 19.8952 4.91075   1
   0  -4 -12 17.8695 4.58794   2
   0   4  12 22.6248 11.7427   1
  -1  -4 -12 6.15451 3.48419   2
   1  -4  12 3.53101 8.49453   3
   1   4  12 0.64157 6.44296   1
  -2  -4 -12 90.0307 10.0176   2
   2  -4  12 72.0031 20.0027   3
  -3  -4 -12 16.5823 5.55980   2
   3  -4  12 7.61828 8.34396   3
   3   4  12 0.46505 5.96626   1
  -6  -5  12 96.6350 13.4972   1
  -6   5  12 104.229 13.7113   1
  -5  -5  12 130.383 14.7467   1
  -5   5  12 128.085 15.6682   1
  -4  -5  12 26.4858 6.06362   1
  -4   5  12 27.2956 7.83440   1
  -3  -5  12 17.5799 5.02414   1
  -3   5  12 16.4822 7.66608   1
  -2  -5  12 42.2019 6.52673   1
   2  -5 -12 40.4350 5.73080   2
  -2  -5  12 54.7279 16.6489   3
  -2   5  12 52.2700 13.3314   1
  -1  -5  12 108.471 10.8842   1
   1  -5 -12 107.892 10.1012   2
  -1  -5  12 139.770 31.9669   3
  -1   5  12 124.261 19.3727   1
   0  -5  12 22.3822 14.8418   3
   0  -5 -12 38.0996 6.00612   2
   0   5  12 27.6982 11.7030   1
   1  -5  12 65.5196 20.6103   3
   1   5  12 53.0745 15.0139   1
  -2  -5 -12 26.6240 6.22970   2
   2  -5  12 33.0647 15.6478   3
   2   5  12 1.06680 8.72292   1
  -3  -5 -12 2.22104 3.83092   2
   3  -5  12 3.54245 8.55470   3
   3   5  12 -0.5437 5.24766   1
  -6  -6  12 -1.1643 3.83468   1
  -6   6  12 -1.0883 4.27734   1
  -5  -6  12 -1.6225 2.58268   1
  -5   6  12 -1.9168 4.43090   1
  -4  -6  12 71.2893 9.59668   1
  -4   6  12 66.7997 11.4012   1
  -3  -6  12 12.8615 6.86323   3
  -3  -6  12 26.2640 5.80145   1
  -3   6  12 9.83389 5.40928   1
   2  -6 -12 100.763 9.53810   2
  -2  -6  12 109.661 20.2845   3
  -2  -6  12 85.7207 10.0059   1
  -2   6  12 89.8554 15.4202   1
  -1  -6  12 11.0691 3.63073   1
  -1  -6  12 11.8767 15.6285   3
   1  -6 -12 9.74172 3.34081   2
  -1   6  12 16.2832 9.07310   1
   0  -6  12 4.11108 14.3430   3
   0  -6 -12 -0.1172 2.36279   2
   0   6  12 -3.9019 7.45892   1
  -1  -6 -12 -1.7132 2.39734   2
   1  -6  12 14.4023 13.6523   3
   1   6  12 8.08832 8.65263   1
  -2  -6 -12 42.7943 7.79667   2
   2  -6  12 32.6216 15.4493   3
  -6   7  12 61.5567 10.4700   1
  -5  -7  12 68.2598 10.8374   1
  -5   7  12 71.3415 11.2755   1
  -4  -7  12 37.3725 7.23275   1
  -4   7  12 26.3786 9.31128   1
  -3  -7  12 -4.2009 4.55515   3
  -3  -7  12 -0.7190 2.14205   1
  -3   7  12 -4.8935 4.43085   1
  -2  -7  12 8.43225 3.60269   1
  -2  -7  12 2.91292 10.0274   3
   2  -7 -12 6.04053 3.00562   2
  -2   7  12 1.00997 6.40281   1
   1  -7 -12 139.591 12.5528   2
  -1  -7  12 213.844 34.0433   3
  -1   7  12 134.407 21.3621   1
   0  -7 -12 93.9397 9.92606   2
   0  -7  12 90.9305 27.5854   3
   0   7  12 88.6997 20.6445   1
   1  -7  12 8.19660 18.8026   3
  -1  -7 -12 9.16059 3.90208   2
   1   7  12 -9.4871 10.0344   1
  -2  -7 -12 19.1165 5.31344   2
   2  -7  12 11.1062 14.3689   3
   2   7  12 -3.3371 6.36510   1
  -5  -8  12 -1.1278 3.46536   1
  -5   8  12 6.64362 4.68543   1
  -4  -8  12 45.9187 8.18102   1
  -4  -8  12 37.6566 10.6851   3
  -4   8  12 45.4410 12.4233   1
  -3  -8  12 105.785 17.8040   3
  -3  -8  12 89.7484 10.8887   1
  -3   8  12 115.633 16.5810   1
   2  -8 -12 55.9662 7.34921   2
  -2  -8  12 83.4094 20.7763   3
  -2   8  12 35.0740 11.9695   1
  -1  -8  12 61.6684 22.4267   3
   1  -8 -12 46.1154 6.97580   2
  -1   8  12 70.0192 18.1029   1
   0  -8  12 15.2742 21.8136   3
   0  -8 -12 5.34284 3.62730   2
   0   8  12 -2.3125 11.4923   1
  -1  -8 -12 0.64607 3.20577   2
   1  -8  12 5.54800 16.8358   3
   1   8  12 0.01295 6.97647   1
   2  -8  12 10.3631 15.2759   3
  -2  -8 -12 4.39714 3.81173   2
   2   8  12 -2.2104 7.54821   1
  -5  -9  12 10.3122 5.04429   1
  -5   9  12 6.66719 5.40862   1
  -4  -9  12 69.8023 10.8835   1
  -4  -9  12 70.4397 13.7256   3
  -4   9  12 65.3919 12.2326   1
  -3  -9  12 3.31363 8.18329   3
  -3   9  12 6.98085 6.85680   1
   2  -9 -12 3.12478 3.20716   2
  -2  -9  12 -6.7758 13.6423   3
  -2   9  12 2.35593 11.0398   1
   1  -9 -12 20.7642 5.61454   2
  -1  -9  12 25.6998 24.0545   3
  -1   9  12 12.4713 13.8052   1
   0  -9 -12 97.4906 10.8369   2
   0  -9  12 78.3133 27.1966   3
   0   9  12 82.4808 21.8665   1
  -1  -9 -12 5.27301 3.85143   2
   1  -9  12 5.11162 19.5957   3
   1   9  12 -3.5090 8.93771   1
  -4 -10  12 33.7021 12.3538   3
  -4  10  12 34.0377 9.84064   1
  -3 -10  12 101.167 19.3828   3
   3 -10 -12 83.6777 9.86902   2
  -3  10  12 83.1832 14.4007   1
  -2 -10  12 3.23086 11.6467   3
   2 -10 -12 0.71663 2.92905   2
  -2  10  12 4.34824 8.42080   1
  -1 -10  12 90.2146 26.6337   3
   1 -10 -12 61.3899 8.36283   2
  -1  10  12 48.5705 15.9349   1
   0 -10  12 21.9517 21.6922   3
   0 -10 -12 3.78177 3.24778   2
   0  10  12 -8.9657 9.10899   1
   3 -11 -12 6.68510 3.83107   2
  -3 -11  12 -7.8820 11.8825   3
   2 -11 -12 0.60796 3.35463   2
  -2 -11  12 -0.3896 11.8611   3
  -2  11  12 -2.5424 7.32395   1
  -1 -11  12 8.83330 18.6959   3
   1 -11 -12 1.73875 3.38388   2
  -1  11  12 -0.7902 9.82268   1
  -6   0  13 -3.8989 2.72301   1
  -5   0  13 42.9538 8.48835   1
  -4   0  13 -0.0696 2.98272   1
  -3   0  13 65.4631 9.60020   1
  -2   0  13 1.22521 3.73575   1
  -1   0  13 330.825 25.5531   1
   0   0  13 0.80634 3.67046   1
  -1   0 -13 16.7799 4.53492   2
   1   0  13 10.8833 6.28037   1
   2   0  13 -0.3905 4.97038   1
  -2   0 -13 -1.4349 2.99918   2
  -6  -1  13 5.20616 5.23018   1
  -6   1  13 7.64696 4.99957   1
  -5  -1  13 -1.5451 3.14134   1
  -5   1  13 -1.8450 2.95688   1
  -4  -1  13 261.869 22.6401   1
  -4   1  13 271.402 23.4215   1
  -3  -1  13 7.90328 3.62817   1
  -3   1  13 5.27671 4.34684   1
  -2  -1  13 62.4982 9.18892   1
  -2   1  13 67.0505 10.0193   1
  -1  -1  13 2.47104 3.24338   1
  -1   1  13 0.23203 3.57282   1
   0  -1  13 91.1140 10.7746   1
   0   1  13 70.6591 11.7812   1
   1  -1  13 0.12672 4.13078   1
  -1  -1 -13 -1.7997 2.44536   2
   1   1  13 -8.3738 4.82316   1
  -1   1 -13 4.46627 2.83856   2
  -2  -1 -13 143.150 12.5938   2
   2  -1  13 102.117 14.8482   1
   2   1  13 81.9695 16.5566   1
  -2   1 -13 135.130 12.3076   2
  -6  -2  13 -2.3636 2.19113   1
  -6   2  13 2.68778 3.70164   1
  -5  -2  13 2.73798 3.76408   1
  -5   2  13 4.74751 4.06380   1
  -4  -2  13 0.83142 3.24263   1
  -4   2  13 4.52247 3.79784   1
  -3  -2  13 87.7504 10.5211   1
  -3   2  13 75.9879 11.5297   1
  -2  -2  13 25.2435 6.29102   1
  -2   2  13 26.0026 7.59572   1
  -1  -2  13 246.211 19.4799   1
  -1   2  13 227.284 21.4833   1
   0  -2 -13 3.49442 3.05286   2
   0  -2  13 1.61722 3.03099   1
   0   2  13 8.67115 6.16259   1
   1  -2  13 21.8801 6.26543   1
  -1  -2 -13 26.2741 5.57076   2
   1   2  13 20.3576 9.64464   1
  -2  -2 -13 -1.2760 2.98749   2
   2  -2  13 1.28776 8.14634   3
   2   2  13 -4.0755 6.44344   1
  -2   2 -13 2.56134 3.25971   2
  -6  -3  13 22.1561 7.48032   1
  -6   3  13 31.3650 7.79905   1
  -5  -3  13 -0.1317 3.37943   1
  -5   3  13 -0.1198 3.76223   1
  -4  -3  13 105.483 12.1617   1
  -4   3  13 84.3724 12.8130   1
  -3  -3  13 1.34119 2.03838   1
  -3   3  13 -0.4642 3.98249   1
  -2  -3  13 20.1740 4.97607   1
  -2   3  13 15.3234 6.55864   1
  -1  -3  13 18.2916 5.16637   1
  -1   3  13 19.1620 7.81092   1
   0  -3 -13 41.7997 6.39301   2
   0  -3  13 42.8401 6.61518   1
   0   3  13 33.4021 10.7436   1
   1  -3  13 24.7455 15.2156   3
  -1  -3 -13 1.77041 2.70775   2
   1   3  13 8.46097 10.0314   1
  -2  -3 -13 150.392 13.2589   2
   2  -3  13 122.924 22.7677   3
   2   3  13 87.0229 18.2767   1
  -6  -4  13 -0.2477 3.95764   1
  -6   4  13 -0.5180 3.27428   1
  -5  -4  13 2.13521 3.77896   1
  -5   4  13 10.2323 5.71344   1
  -4  -4  13 19.9686 6.05765   1
  -4   4  13 34.3965 9.21937   1
  -3  -4  13 16.9966 5.31431   1
  -3   4  13 35.3542 8.95049   1
  -2  -4  13 13.7432 4.77250   1
  -2   4  13 11.9140 6.45750   1
  -1  -4  13 115.425 11.7097   1
  -1   4  13 136.931 17.0908   1
   0  -4  13 7.76830 3.42013   1
   0  -4 -13 0.96996 2.60945   2
   0  -4  13 12.1851 15.5355   3
   0   4  13 3.68631 7.37777   1
   1  -4  13 54.5197 20.5346   3
  -1  -4 -13 40.2672 6.63057   2
   1   4  13 15.3226 12.8515   1
   2  -4  13 11.9580 12.1808   3
  -2  -4 -13 1.85698 3.65101   2
   2   4  13 -0.5640 6.97732   1
  -5  -5  13 0.60553 3.45506   1
  -5   5  13 5.92748 4.47837   1
  -4  -5  13 42.7090 8.04314   1
  -4   5  13 42.9703 11.2550   1
  -3  -5  13 3.51582 3.08574   1
  -3   5  13 -0.9179 4.18492   1
  -2  -5  13 4.81102 2.92898   1
  -2   5  13 0.80087 5.71030   1
  -1  -5  13 4.36695 2.46150   1
   1  -5 -13 1.32731 2.52691   2
  -1   5  13 -1.2286 5.87644   1
   0  -5  13 1.57369 16.1498   3
   0  -5 -13 27.3258 5.78305   2
   0   5  13 25.9577 11.9648   1
   1  -5  13 31.2105 17.2105   3
  -1  -5 -13 33.1821 6.98900   2
   1   5  13 22.4573 12.4952   1
   2  -5  13 52.1542 18.9422   3
  -2  -5 -13 45.1433 7.78516   2
  -5  -6  13 31.1058 7.38810   1
  -5   6  13 18.5242 6.09119   1
  -4  -6  13 15.6906 5.58908   1
  -4   6  13 27.1772 9.29270   1
  -3  -6  13 15.3450 5.07964   1
  -3   6  13 14.8353 8.67524   1
  -2  -6  13 20.2057 5.18710   1
  -2   6  13 21.3762 8.53779   1
  -1  -6  13 62.9783 23.0748   3
   1  -6 -13 36.3161 6.44175   2
  -1   6  13 43.4193 13.1931   1
   0  -6 -13 28.5082 6.24457   2
   0  -6  13 26.0016 24.7633   3
   0   6  13 28.8382 14.3519   1
  -1  -6 -13 1.04589 3.08154   2
   1  -6  13 2.52696 12.6924   3
   1   6  13 -2.9981 7.79697   1
  -5  -7  13 10.7364 5.42530   1
  -5   7  13 21.6624 7.88302   1
  -4  -7  13 19.6885 6.15318   1
  -4   7  13 42.2491 10.8930   1
  -3  -7  13 64.1376 9.25726   1
  -3   7  13 58.2912 13.4814   1
  -2  -7  13 -11.035 13.4990   3
  -2   7  13 -0.9850 8.79486   1
  -1  -7  13 -0.3971 20.5696   3
   1  -7 -13 3.83934 3.30303   2
  -1   7  13 10.5190 11.1145   1
   0  -7 -13 35.3568 6.93868   2
   0  -7  13 48.1516 24.6260   3
   0   7  13 29.9158 13.7409   1
  -1  -7 -13 39.8560 7.01430   2
   1  -7  13 25.6469 20.2022   3
   1   7  13 18.7812 11.9177   1
  -4  -8  13 -0.7916 3.16500   1
  -4   8  13 4.97635 5.43259   1
  -3   8  13 41.7230 11.4090   1
  -2  -8  13 103.068 23.6767   3
  -2   8  13 78.6515 16.4706   1
  -1  -8  13 3.65875 16.2505   3
   1  -8 -13 0.37929 2.52947   2
  -1   8  13 9.35025 8.57730   1
   0  -8  13 48.9440 24.0279   3
   0  -8 -13 35.9853 7.14571   2
   0   8  13 17.0587 12.7772   1
  -3  -9  13 90.8586 19.4030   3
  -3   9  13 77.3883 14.8038   1
  -2  -9  13 3.09638 12.2163   3
  -2   9  13 3.83420 7.10605   1
  -1  -9  13 -10.418 16.8900   3
   1  -9 -13 6.82347 3.71275   2
  -1   9  13 -2.0850 8.39086   1
  -5   0  14 -2.4101 2.48206   1
  -4   0  14 65.3225 10.4146   1
  -3   0  14 3.60070 3.77826   1
  -2   0  14 86.6014 11.5910   1
  -1   0  14 -2.0100 3.63778   1
   0   0  14 138.451 15.6780   1
   1   0  14 1.05223 3.98894   1
  -5  -1  14 23.5121 7.35884   1
  -5   1  14 22.7727 7.13014   1
  -4  -1  14 2.34574 3.17158   1
  -4   1  14 3.10624 4.44530   1
  -3  -1  14 228.870 21.1693   1
  -3   1  14 267.061 23.0084   1
  -2  -1  14 3.11458 3.10053   1
  -2   1  14 1.65735 4.45666   1
  -1  -1  14 15.3749 5.91207   1
  -1   1  14 14.0078 6.15913   1
   0  -1  14 3.87700 4.24608   1
   0   1  14 -0.9847 5.11381   1
   1  -1  14 14.7021 6.16179   1
   1   1  14 23.9673 8.29617   1
  -5  -2  14 -1.0849 3.36708   1
  -5   2  14 2.64778 3.64056   1
  -4  -2  14 18.2591 6.69066   1
  -4   2  14 31.1151 8.14581   1
  -3  -2  14 -3.8338 2.48135   1
  -3   2  14 -3.4048 4.55703   1
  -2  -2  14 30.1640 7.49049   1
  -2   2  14 40.2023 9.27593   1
  -1  -2  14 0.46046 3.70920   1
  -1   2  14 6.70247 6.47915   1
   0  -2  14 148.639 14.2770   1
   0   2  14 144.904 18.2407   1
   1   2  14 2.32266 6.55221   1
  -5  -3  14 32.2001 8.02591   1
  -5   3  14 49.5954 9.05323   1
  -4  -3  14 4.58983 3.90404   1
  -4   3  14 5.72638 4.38205   1
  -3  -3  14 133.816 13.7841   1
  -3   3  14 111.503 16.2552   1
  -2  -3  14 2.31919 3.46321   1
  -2   3  14 1.47487 6.39846   1
  -1  -3  14 55.8346 9.01274   1
  -1   3  14 75.2895 14.0294   1
   0  -3  14 2.80003 3.60028   1
   0   3  14 4.17592 6.16989   1
  -1  -3 -14 25.2927 6.60657   2
   1   3  14 34.9432 11.8172   1
  -5  -4  14 0.39825 3.86714   1
  -5   4  14 6.58490 4.01401   1
  -4  -4  14 5.27134 3.96456   1
  -4   4  14 9.44869 5.52308   1
  -3  -4  14 3.01332 3.08912   1
  -3   4  14 -3.5150 5.33109   1
  -2  -4  14 8.08307 4.06875   1
  -2   4  14 17.5168 8.54504   1
  -1  -4  14 8.42600 4.07061   1
  -1   4  14 -8.5724 6.02058   1
   0   4  14 94.0751 16.9156   1
  -1  -4 -14 12.7165 4.59791   2
   1   4  14 -1.0919 7.87340   1
  -4  -5  14 -2.4862 2.85857   1
  -4   5  14 7.38857 5.12140   1
  -3  -5  14 23.9952 6.36149   1
  -3   5  14 38.3030 10.3731   1
  -2  -5  14 20.4482 5.57808   1
  -2   5  14 21.1567 8.82924   1
  -1   5  14 23.2342 9.42270   1
   0   5  14 18.1451 10.5939   1
  -4  -6  14 10.1594 4.49780   1
  -4   6  14 7.54719 6.18869   1
  -3  -6  14 3.79077 3.42462   1
  -3   6  14 3.19748 5.53706   1
  -2   6  14 17.6535 8.58997   1
  -1   6  14 16.5869 9.57011   1
   0  -6 -14 27.0882 6.68315   2
   0   6  14 27.3551 12.7067   1
  -3  -7  14 16.8288 6.39465   1
  -3   7  14 12.5758 7.59030   1
  -2   7  14 39.6199 11.4634   1
  -1   7  14 1.08621 7.78484   1
  -4   0  15 1.12534 3.24238   1
  -3   0  15 14.4206 5.55433   1
  -2   0  15 4.13597 4.03386   1
  -1   0  15 40.3121 8.48230   1
   0   0  15 -3.2461 3.35013   1
  -4  -1  15 17.3199 6.51575   1
  -4   1  15 19.5865 6.93410   1
  -3  -1  15 4.04391 3.72143   1
  -3   1  15 7.27472 4.42423   1
  -2  -1  15 124.767 14.2657   1
  -2   1  15 149.321 15.5848   1
  -1  -1  15 1.83839 3.19339   1
  -1   1  15 -2.0336 3.19525   1
   0  -1  15 28.2151 8.12139   1
   0   1  15 34.5363 8.91121   1
  -4  -2  15 7.17647 4.75328   1
  -4   2  15 15.0718 6.07632   1
  -3  -2  15 18.8891 6.25765   1
  -3   2  15 30.5663 8.41806   1
  -2  -2  15 8.74760 4.38750   1
  -2   2  15 8.11857 5.55720   1
  -1  -2  15 9.07172 4.34210   1
  -1   2  15 14.7519 6.25125   1
  -4  -3  15 10.7389 5.41451   1
  -4   3  15 7.01838 5.19346   1
  -3  -3  15 5.29732 3.41354   1
  -3   3  15 0.30748 3.95724   1
  -2  -3  15 66.6285 9.66853   1
  -2   3  15 60.3352 10.9328   1
  -1  -3  15 8.54921 3.61372   1
  -1   3  15 3.58820 5.16014   1
  -3  -4  15 25.7698 6.99157   1
  -3   4  15 46.4614 10.9383   1
  -2  -4  15 26.1924 6.27696   1
  -2   4  15 23.0405 7.94490   1
  -1   4  15 7.91780 7.07763   1
   0   0   0    0.00    0.00   0
;
_shelx_res_checksum     43545
_shelx_res_file
;
TITL 049MMD14 in P2(1)/n
CELL 0.71073   7.2416  14.6215  12.9562  90.000 105.423  90.000
ZERR    4.00   0.0005   0.0010   0.0009   0.000   0.002   0.000
LATT 1
SYMM 0.5-X, 0.5+Y, 0.5-Z
SFAC C  H  N  O  Cl Pd
UNIT 48 48 8 4 8 4
OMIT 1   7   3
OMIT 2   9   4
OMIT 2   4   6
OMIT 3  10   8
EQIV $1 -x+1/2, y-1/2, -z+1/2
EQIV $2 -x+1, -y+1, -z
EQIV $3 x+1, y, z+1
L.S. 10
ACTA
BOND $H
HTAB
HTAB C3 O1
HTAB C9 O1
HTAB C6 Cl2
HTAB C12 Cl1
HTAB C5 O1_$1
HTAB C6 Cl2
HTAB C12 Cl1
HTAB C13 Cl1_$2
HTAB C14 Cl2_$3
FMAP 2
PLAN 10
LIST 4
SIZE 0.055 0.07 0.395
TEMP 25.000
WGHT    0.093300
FVAR       0.31879
PD1   6    0.167089    0.481723   -0.142360    11.00000    0.03838    0.03470 =
         0.04047   -0.00077    0.01143    0.00612
CL1   5    0.143002    0.565530   -0.293709    11.00000    0.08285    0.06353 =
         0.04826    0.00996    0.02410    0.01242
CL2   5    0.044578    0.356873   -0.244622    11.00000    0.07849    0.05376 =
         0.05609   -0.01376    0.00247   -0.00334
N1    3    0.194172    0.417538   -0.000272    11.00000    0.03400    0.03483 =
         0.04680    0.00006    0.01564    0.00353
C2    1    0.275683    0.469005    0.087114    11.00000    0.03814    0.03637 =
         0.04810   -0.00317    0.02277    0.00587
C3    1    0.310770    0.432493    0.188474    11.00000    0.05302    0.05402 =
         0.04138    0.00219    0.01661    0.00000
AFIX  43
H3    2    0.367801    0.467885    0.248068    11.00000   -1.20000
AFIX   0
C4    1    0.260727    0.343255    0.200759    11.00000    0.06159    0.05625 =
         0.05020    0.00788    0.02427    0.00636
AFIX  43
H4    2    0.284021    0.317893    0.268841    11.00000   -1.20000
AFIX   0
C5    1    0.177936    0.292697    0.113996    11.00000    0.05770    0.03408 =
         0.06884    0.00884    0.02894   -0.00024
AFIX  43
H5    2    0.143565    0.232370    0.122090    11.00000   -1.20000
AFIX   0
C6    1    0.143871    0.330543    0.012530    11.00000    0.04827    0.04106 =
         0.06131   -0.00014    0.01762    0.00075
AFIX  43
H6    2    0.085766    0.295498   -0.047177    11.00000   -1.20000
AFIX   0
N7    3    0.284861    0.583962   -0.041875    11.00000    0.03583    0.03667 =
         0.05056   -0.00188    0.01638    0.00411
C8    1    0.324854    0.562806    0.065358    11.00000    0.03410    0.03326 =
         0.05134   -0.00896    0.01872    0.00012
C9    1    0.407463    0.625317    0.141788    11.00000    0.05441    0.04598 =
         0.05099   -0.01001    0.01988   -0.00160
AFIX  43
H9    2    0.432914    0.609785    0.213814    11.00000   -1.20000
AFIX   0
C10   1    0.453367    0.711114    0.113104    11.00000    0.06481    0.04418 =
         0.07010   -0.02459    0.02336   -0.00842
AFIX  43
H10   2    0.509198    0.754059    0.164976    11.00000   -1.20000
AFIX   0
C11   1    0.415377    0.731855    0.007213    11.00000    0.05507    0.02517 =
         0.10825    0.00018    0.04295    0.00190
AFIX  43
H11   2    0.446148    0.789399   -0.013908    11.00000   -1.20000
AFIX   0
C12   1    0.331529    0.667934   -0.068774    11.00000    0.05072    0.03364 =
         0.06044    0.00543    0.02239    0.00277
AFIX  43
H12   2    0.306429    0.683293   -0.140835    11.00000   -1.20000
AFIX   0
O1    4    0.463815    0.565819    0.417012    11.00000    0.07755    0.05480 =
         0.05162    0.01312    0.02266    0.01293
C13   1    0.652601    0.547691    0.482645    11.00000    0.06599    0.05761 =
         0.05502   -0.00598    0.02241   -0.00661
AFIX  23
H13A  2    0.682174    0.589876    0.542583    11.00000   -1.20000
H13B  2    0.744433    0.557726    0.441262    11.00000   -1.20000
AFIX   0
C14   1    0.670749    0.452735    0.523471    11.00000    0.06157    0.06216 =
         0.06430    0.01374    0.01849    0.00801
AFIX  23
H14A  2    0.650398    0.410549    0.463716    11.00000   -1.20000
H14B  2    0.799392    0.443174    0.568755    11.00000   -1.20000
AFIX   0
HKLF 4
REM  049MMD14 in P2(1)/n
REM R1 =  0.0512 for    1813 Fo > 4sig(Fo)  and  0.0685 for all    2414 data
REM    163 parameters refined using      0 restraints
END
WGHT      0.0933      0.0000
REM Instructions for potential hydrogen bonds
HTAB C3 O1
HTAB C5 O1_$1
HTAB C6 Cl2
HTAB C12 Cl1
HTAB C13 Cl1_$2
HTAB C14 Cl2_$3
REM Highest difference peak  1.485,  deepest hole -1.132,  1-sigma level  0.190
Q1    1   0.1677  0.5424 -0.1396  11.00000  0.05    1.49
Q2    1   0.1546  0.4805 -0.2205  11.00000  0.05    1.20
Q3    1   0.1469  0.4232 -0.1356  11.00000  0.05    1.16
Q4    1   0.0496  0.4819 -0.1884  11.00000  0.05    1.11
Q5    1   0.2917  0.4821 -0.0976  11.00000  0.05    1.04
Q6    1   0.0657  0.4006 -0.1373  11.00000  0.05    0.84
Q7    1   0.1696  0.4847 -0.0566  11.00000  0.05    0.80
Q8    1   0.0369  0.5412 -0.1024  11.00000  0.05    0.77
Q9    1   0.2891  0.5426 -0.1750  11.00000  0.05    0.67
Q10   1   0.3197  0.3814  0.1544  11.00000  0.05    0.65
;
_shelxl_version_number       20.13
data_New_Global_publ_block
_journal_date_recd_electronic     2014-04-08
_journal_date_accepted     2014-04-28
_journal_name_full     'Acta Crystallographica, Section E'
_journal_year     2014
_journal_volume     70
_journal_issue      6
_journal_page_first     m218
_journal_page_last     m218
_journal_paper_category     QM
_journal_paper_doi     10.1107/S1600536814009507
_journal_coeditor_code     IS5358
_publ_contact_author_name     'Carmela Cris\'ostomo-Lucas'
_publ_contact_author_address
;
Instituto de Qu\'imica, Universidad Nacional Aut\'onoma de M\'exico, Circuito,
Exterior, Ciudad Universitaria, M\'exico, DF, 04510, Mexico
;
_publ_contact_author_email     'carmelacrisostomo@yahoo.com.mx'
_publ_contact_author_fax     '+52 5556221603'
_publ_contact_author_phone     '+52 5556224415'
_publ_section_title
;
(2,2'-Bipyridine-\k^2^<i>N</i>,<i>N</i>')dichloridopalladium(II) 1,4-dioxane
hemisolvate
;
loop_
    _publ_author_name
    _publ_author_footnote
    _publ_author_address
    'Guti\'errez M\'arquez, Ricardo Alfredo' .
;
Instituto de Qu\'imica
Universidad Nacional Aut\'onoma de M\'exico
Circuito Exterior, Ciudad Universitaria, Coyoac\'an, c.p. 04510,
M\'exico, DF, Mexico
;
    'Cris\'ostomo-Lucas, Carmela' .
;
Instituto de Qu\'imica
Universidad Nacional Aut\'onoma de M\'exico
Circuito Exterior, Ciudad Universitaria, Coyoac\'an, c.p. 04510,
M\'exico, DF, Mexico
;
    'Morales-Morales, David' .
;
Instituto de Qu\'imica
Universidad Nacional Aut\'onoma de M\'exico
Circuito Exterior, Ciudad Universitaria, Coyoac\'an, c.p. 04510,
M\'exico, DF, Mexico
;
    'Hern\'andez-Ortega, Sim\'on' .
;
Instituto de Qu\'imica
Universidad Nacional Aut\'onoma de M\'exico
Circuito Exterior, Ciudad Universitaria, Coyoac\'an, c.p. 04510,
M\'exico, DF, Mexico
;
