# Supplementary material for: (2,2′-Bi­pyridine-κ2 N,N′)di­chloridopalladium(II) 1,4-dioxane hemisolvate
Source: Acta Crystallogr Sect E Struct Rep Online. 2014 May 17;70(Pt 6):m218. doi: 10.1107/S1600536814009507 (PMC4051027; doi:10.1107/S1600536814009507)
Supplement: Supplementary file 2 [file e-70-0m218-Isup2.hkl]

#
# h,k,l, Fc-squared, Fo-squared, sigma(Fo-squared), status flag
#
data_I
_shelx_title ' 049MMD14 in P2(1)/n'
_shelx_refln_list_code          4
_shelx_F_calc_maximum      289.11
_exptl_crystal_F_000       744.00
_reflns_d_resolution_high  0.8289

loop_
 _space_group_symop_operation_xyz
 'x, y, z'
 '-x+1/2, y+1/2, -z+1/2'
 '-x, -y, -z'
 'x-1/2, -y-1/2, z-1/2'

_cell_length_a     7.2416
_cell_length_b    14.6215
_cell_length_c    12.9562
_cell_angle_alpha  90.000
_cell_angle_beta  105.423
_cell_angle_gamma  90.000

_shelx_F_squared_multiplier     1.000

loop_
 _refln_index_h
 _refln_index_k
 _refln_index_l
 _refln_F_squared_calc
 _refln_F_squared_meas
 _refln_F_squared_sigma
 _refln_observed_status
   2   0   0      15739.48      17860.76       488.93 o
   4   0   0       3464.73       3330.70       148.96 o
   6   0   0       5280.59       5614.10       370.50 o
   8   0   0        631.65        681.30        95.05 o
   1   1   0       4845.07       5459.54       125.91 o
   2   1   0      11235.51      12805.95       318.27 o
   3   1   0      10519.72      11362.31       318.47 o
   4   1   0         98.53        109.34        14.51 o
   5   1   0        472.16        491.06        33.48 o
   6   1   0        235.36        278.39        28.14 o
   7   1   0        824.11        892.25        71.75 o
   8   1   0         37.51         49.78        27.84 o
   0   2   0      53977.04      51389.27      1755.10 o
   1   2   0        756.46        864.34        21.26 o
   2   2   0      17418.17      19133.36       471.34 o
   3   2   0        217.29        210.95        17.31 o
   4   2   0       2494.12       2467.92        95.92 o
   5   2   0         14.93          6.82         8.30 o
   6   2   0       4240.66       4404.16       168.31 o
   7   2   0        118.87        101.25        21.83 o
   8   2   0        249.02        273.66        67.95 o
   1   3   0        894.57        901.95        26.18 o
   2   3   0        233.45        254.41        12.68 o
   3   3   0      12769.58      13254.11       433.52 o
   4   3   0        314.88        326.71        24.37 o
   5   3   0        500.20        542.53        36.70 o
   6   3   0        256.38        297.13        29.56 o
   7   3   0        342.22        399.82        37.04 o
   8   3   0         56.74         -0.10        23.54 o
   0   4   0       6046.56       6261.45       223.81 o
   1   4   0          5.85          2.90         3.04 o
   2   4   0       4935.51       5060.66       137.85 o
   3   4   0        390.67        416.63        24.20 o
   4   4   0       2128.90       2141.75        78.10 o
   5   4   0        453.80        438.54        31.54 o
   6   4   0       2088.98       2285.69       100.35 o
   7   4   0        129.11        154.84        30.37 o
   8   4   0        158.73        243.83        40.03 o
   1   5   0       2210.98       2272.69        74.69 o
   2   5   0        122.05        109.68        12.25 o
   3   5   0       7424.93       7935.80       214.48 o
   4   5   0       1744.02       1752.31        67.50 o
   5   5   0        905.49        942.72        46.17 o
   6   5   0         19.15          0.53         9.84 o
   7   5   0        185.60        186.00        31.19 o
   8   5   0         87.20        105.83        31.21 o
   0   6   0       2289.25       2274.05        93.29 o
   1   6   0       3263.33       3574.02       113.19 o
   2   6   0        605.90        613.17        76.05 o
   3   6   0        826.15        834.10        32.19 o
   4   6   0        301.01        295.86        22.15 o
   5   6   0       1866.63       2041.52        80.24 o
   6   6   0        870.87        927.11        60.59 o
   7   6   0        137.64        148.74        30.71 o
   1   7   0       6133.11       6238.78       186.29 o
   2   7   0       3085.72       3194.30       140.50 o
   3   7   0        576.76        590.25        30.09 o
   4   7   0       2171.67       2215.57        83.01 o
   5   7   0        880.18        995.48        61.98 o
   6   7   0         28.32         21.53        16.44 o
   7   7   0         15.28         36.21        21.01 o
   0   8   0         36.34         81.99        25.20 o
   1   8   0       8576.62       8829.80       257.01 o
   2   8   0        114.26        125.43        10.82 o
   3   8   0        218.58        216.53        19.98 o
   4   8   0          6.63         -3.12        11.65 o
   5   8   0        351.66        345.87        36.26 o
   6   8   0         48.71         49.85        20.21 o
   7   8   0        317.46        317.43        43.11 o
   1   9   0         84.19        105.82        18.21 o
   2   9   0       4809.80       4619.39       139.74 o
   3   9   0       2002.51       2097.29        83.61 o
   4   9   0        460.49        461.09        40.90 o
   5   9   0       1196.09       1269.18        76.02 o
   6   9   0         71.17         76.85        29.50 o
   7   9   0         15.98         26.49        24.86 o
   0  10   0        225.99        201.15        38.44 o
   1  10   0       6114.37       6323.01       217.37 o
   2  10   0        656.10        592.89        59.26 o
   3  10   0          9.62          1.42        12.48 o
   4  10   0          2.82         -0.83        12.30 o
   5  10   0       1554.78       1415.02        88.68 o
   6  10   0        181.08        183.15        35.82 o
   1  11   0         57.42         47.86        20.47 o
   2  11   0       3339.07       3501.31       153.01 o
   3  11   0       1085.17       1079.12        75.64 o
   4  11   0       1769.26       1667.24       101.22 o
   5  11   0         70.12         25.45        17.99 o
   6  11   0         72.90         89.17        28.89 o
   0  12   0        288.14        470.39        79.01 o
   1  12   0       4367.09       4864.92       211.67 o
   2  12   0        530.25        638.23        89.77 o
   3  12   0         15.63          8.44        22.97 o
   4  12   0          1.14         -6.29        19.65 o
   5  12   0       1722.13       1736.70       112.32 o
   6  12   0         90.65         55.98        27.44 o
   1  13   0         74.41         81.53        33.49 o
   2  13   0       2186.26       2550.57       132.39 o
   3  13   0         44.32         19.02        25.30 o
   4  13   0       2209.01       2420.42       140.00 o
   5  13   0         39.60         41.97        24.82 o
   0  14   0        744.56       1009.44        97.10 o
   1  14   0       2290.31       2640.81       142.50 o
   2  14   0         34.80         30.59        27.80 o
   3  14   0          2.98          3.54        21.52 o
   4  14   0         48.51         35.00        27.50 o
   5  14   0        701.11        594.04        84.90 o
   1  15   0         12.31         11.11        22.70 o
   2  15   0       1677.63       1882.90       139.99 o
   3  15   0          0.09        -15.19        29.66 o
   4  15   0        645.87        716.68       110.90 o
   0  16   0         92.15         86.50        48.64 o
   1  16   0       1325.56       1424.46        92.45 o
   2  16   0         37.65          8.27        41.12 o
   3  16   0         14.91         10.73        29.97 o
   1  17   0        254.24        325.82        50.17 o
   2  17   0        416.72        569.47        93.68 o
  -7   0   1         96.36         60.09        34.97 o
  -5   0   1       7772.58       8209.12       508.05 o
  -3   0   1      14009.23      14220.23       557.45 o
  -1   0   1       2762.00       3256.05       108.27 o
   1   0   1      20401.27      24100.76       767.31 o
   3   0   1       1485.90       1541.38        76.07 o
   5   0   1        754.99        839.44        57.12 o
   7   0   1       2682.93       2718.63       213.57 o
  -8   1   1       1555.00       1654.44       112.80 o
  -7   1   1          3.33         -8.18        15.15 o
  -6   1   1        777.13        789.18        47.92 o
  -5   1   1          9.78         14.62         8.62 o
  -4   1   1       2056.02       2183.95        86.18 o
  -3   1   1         39.29         41.96         9.11 o
  -2   1   1      83584.34      92926.31      2049.30 o
  -1   1   1        588.18        646.58        19.46 o
   1   1   1         61.69         56.14         4.39 o
   2   1   1       6760.96       6875.67       175.15 o
   3   1   1        446.83        484.44        23.86 o
   4   1   1       5577.71       5944.03       177.45 o
   5   1   1        491.14        519.23        35.06 o
   6   1   1       1335.60       1515.27        74.28 o
   7   1   1         39.36         30.31        17.87 o
   8   1   1         69.18         69.71        26.94 o
  -8   2   1          1.68        -10.08        17.54 o
  -7   2   1        175.43        163.83        26.28 o
  -6   2   1         12.98         15.58        11.30 o
  -5   2   1       6195.37       6558.78       230.92 o
  -4   2   1       1113.85       1281.51        69.86 o
  -3   2   1       3513.26       3534.93       125.10 o
  -2   2   1      30658.03      35649.09       872.98 o
  -1   2   1       1262.70       1451.58        30.36 o
   0   2   1        840.58        897.98        24.90 o
   1   2   1      42886.79      47548.12      1094.85 o
   2   2   1          7.94         10.14         4.46 o
   3   2   1       2274.66       2277.15        86.48 o
   4   2   1       1692.56       1772.45        74.63 o
   5   2   1       1457.14       1670.67        75.13 o
   6   2   1          3.32          3.48        11.76 o
   7   2   1       1204.73       1351.41        74.31 o
   8   2   1         88.93         63.19        30.27 o
  -8   3   1        771.32        779.09        70.29 o
  -7   3   1         52.83         30.90        17.31 o
  -6   3   1       1189.49       1168.85        82.48 o
  -5   3   1        215.06        250.49        23.98 o
  -4   3   1       7806.35       8328.94       281.76 o
  -3   3   1        126.63        115.29        13.35 o
  -2   3   1      17399.63      18886.88       439.33 o
  -1   3   1       2890.81       3173.09        82.04 o
   0   3   1          5.15          4.43         3.55 o
   1   3   1        872.38        860.70        33.28 o
   2   3   1       1822.56       1819.63        54.41 o
   3   3   1        642.90        653.10        34.13 o
   4   3   1       9364.68       9976.37       335.76 o
   5   3   1        661.31        663.53        40.60 o
   6   3   1        250.74        256.28        27.88 o
   7   3   1        109.31        130.54        33.28 o
   8   3   1         76.37         91.46        32.17 o
  -8   4   1          0.11         21.79        19.13 o
  -7   4   1         16.65         21.95        13.33 o
  -6   4   1        254.86        240.12        26.84 o
  -5   4   1       5493.44       5817.91       208.40 o
  -4   4   1       1847.88       1994.82        73.17 o
  -3   4   1       3303.21       3492.24       113.82 o
  -2   4   1        141.69        143.41        10.51 o
  -1   4   1       1857.84       1879.15        64.89 o
   0   4   1          0.46         -3.22         3.22 o
   1   4   1      10298.42      10076.87       660.64 o
   2   4   1       2559.12       2567.66        74.01 o
   3   4   1       7404.59       7653.46       207.31 o
   4   4   1       1005.17       1031.45        45.93 o
   5   4   1        696.43        699.27        38.77 o
   6   4   1        292.45        328.66        28.57 o
   7   4   1        675.05        781.80        58.81 o
   8   4   1         65.68         67.33        26.25 o
  -8   5   1        337.97        371.63        46.36 o
  -7   5   1        359.01        394.92        41.00 o
  -6   5   1        592.80        618.05        46.03 o
  -5   5   1         97.35        124.21        16.79 o
  -4   5   1        246.77        268.93        20.10 o
  -3   5   1       2377.42       2519.55        86.54 o
  -2   5   1       2441.84       2257.97        76.44 o
  -1   5   1         93.25         64.61        11.52 o
   0   5   1       9235.15       9767.66       306.93 o
   1   5   1       8286.59       8327.08       334.37 o
   2   5   1        559.75        544.90        34.53 o
   3   5   1       1758.83       1753.90        55.82 o
   4   5   1       4270.57       4492.38       147.92 o
   5   5   1        834.08        847.99        43.73 o
   6   5   1        860.34        960.13        62.52 o
   7   5   1         52.50         16.83        19.01 o
  -8   6   1         68.20         96.62        36.11 o
  -7   6   1        437.74        469.43        44.74 o
  -6   6   1        349.43        364.10        36.24 o
  -5   6   1        932.47       1021.14        49.29 o
  -4   6   1       2007.46       2037.65        76.35 o
  -3   6   1       4467.47       4521.70       145.54 o
  -2   6   1        521.40        505.09        58.31 o
  -1   6   1        312.25        310.73        18.64 o
   0   6   1          5.39          8.45         4.88 o
   1   6   1       6499.07       6653.78       222.76 o
   2   6   1       7106.23       6796.75       246.67 o
   3   6   1       1490.69       1588.51        51.78 o
   4   6   1        231.93        244.63        19.63 o
   5   6   1         76.12         95.85        21.95 o
   6   6   1        703.78        754.11        65.80 o
   7   6   1       1051.95       1140.27        74.74 o
  -7   7   1        262.23        309.57        39.56 o
  -6   7   1         56.79         46.45        20.63 o
  -5   7   1          0.80          2.09         8.43 o
  -4   7   1         18.71         13.46         7.51 o
  -3   7   1       1932.60       1985.63        88.00 o
  -2   7   1       1497.51       1369.71        57.47 o
  -1   7   1       8842.99       9152.92       290.83 o
   0   7   1       2015.46       1872.54        64.45 o
   1   7   1        794.20        825.24        35.13 o
   2   7   1        718.07        679.97        81.72 o
   3   7   1       2744.92       2751.63       117.64 o
   4   7   1       1194.80       1217.52        67.42 o
   5   7   1        933.28        973.64        61.96 o
   6   7   1        940.61        931.09        63.81 o
   7   7   1          0.03          0.85        17.66 o
  -7   8   1        305.54        288.00        42.26 o
  -6   8   1        309.38        392.66        40.66 o
  -5   8   1        566.01        587.17        45.13 o
  -4   8   1       2221.64       2241.75        84.85 o
  -3   8   1        850.73        821.01        41.33 o
  -2   8   1        257.54        229.34        17.65 o
  -1   8   1       1124.48       1277.72        57.66 o
   0   8   1       6109.81       6345.57       210.29 o
   1   8   1       1229.11       1324.87        51.80 o
   2   8   1       1707.04       1490.64        81.16 o
   3   8   1       1543.20       1565.60        95.36 o
   4   8   1          3.35         14.01        16.78 o
   5   8   1        111.11        150.19        28.65 o
   6   8   1       1679.23       1806.49        99.42 o
   7   8   1        625.38        581.00        57.50 o
  -7   9   1        573.67        566.78        59.48 o
  -6   9   1         23.07          0.30        16.63 o
  -5   9   1          8.64         -0.34        12.24 o
  -4   9   1         30.71         23.32        14.58 o
  -3   9   1       3123.50       3058.93       115.47 o
  -2   9   1         48.60         48.04        10.68 o
  -1   9   1      10503.99      11295.45       357.75 o
   0   9   1       2085.74       2020.65       115.96 o
   1   9   1        457.86        458.65        25.58 o
   2   9   1         64.57         95.19        23.67 o
   3   9   1        964.62       1003.75        66.43 o
   4   9   1        612.01        656.51        58.38 o
   5   9   1       1305.03       1256.09        76.46 o
   6   9   1        118.78        120.76        36.28 o
   7   9   1          0.19          6.13        21.72 o
  -7  10   1         37.42         59.17        34.85 o
  -6  10   1        560.67        455.68        49.40 o
  -5  10   1        497.85        465.55        51.46 o
  -4  10   1        976.13        916.39       124.95 o
  -3  10   1          0.56        -14.84        14.84 o
  -2  10   1          2.78          6.06         7.91 o
  -1  10   1         99.04        118.83        25.93 o
   0  10   1       8565.02       5424.10       351.21 o
   1  10   1        506.84        521.11        42.53 o
   2  10   1       2611.35       2438.35       152.50 o
   3  10   1       2125.94       2249.60       120.29 o
   4  10   1        529.18        537.28        65.07 o
   5  10   1          6.41         -5.41        14.66 o
   6  10   1        892.05        861.17        69.63 o
  -6  11   1        223.00        164.01        36.04 o
  -5  11   1        146.09        135.89        42.99 o
  -4  11   1        286.73        202.80        52.98 o
  -3  11   1       3896.73       3812.95       181.08 o
  -2  11   1        303.81        306.21        27.97 o
  -1  11   1       4096.86       4703.06       217.77 o
   0  11   1        708.76        965.62        66.07 o
   1  11   1        225.57        200.14        28.17 o
   2  11   1        669.66        587.14        64.59 o
   3  11   1       1701.30       1701.96       103.15 o
   4  11   1        575.86        506.74       107.54 o
   5  11   1       1178.50       1165.63       159.69 o
   6  11   1        143.39        109.37        31.29 o
  -6  12   1        633.41        669.29        90.66 o
  -5  12   1         54.72         71.18        26.15 o
  -4  12   1       2511.61       2453.99       134.59 o
  -3  12   1         18.99         12.44        19.75 o
  -2  12   1        245.58        265.52        45.29 o
  -1  12   1        155.21        142.43        32.06 o
   0  12   1       1871.34       2417.16       103.39 o
   1  12   1        505.80        644.51        59.40 o
   2  12   1       3654.68       3363.84       175.16 o
   3  12   1          0.18         46.37        43.51 o
   4  12   1         22.31          9.02        19.13 o
   5  12   1         11.96        -12.13        18.15 o
   6  12   1        567.31        240.62       125.49 o
  -5  13   1         37.15         11.63        39.46 o
  -4  13   1         10.04          7.78        19.27 o
  -3  13   1       2405.96       2330.32       119.00 o
  -2  13   1        493.47        569.27        52.00 o
  -1  13   1       3035.78       3589.02       142.37 o
   0  13   1        279.62        334.19        39.79 o
   1  13   1         23.29         -4.22        16.81 o
   2  13   1          0.23         29.70        79.42 o
   3  13   1       2396.75       2176.67       160.71 o
   4  13   1         18.63         15.91        23.55 o
   5  13   1        813.21        838.49       109.14 o
  -5  14   1          0.45        -10.28        29.67 o
  -4  14   1       1527.59       1684.12       155.62 o
  -3  14   1          1.17         -3.84        17.54 o
  -2  14   1        183.84        223.32        38.27 o
  -1  14   1         54.52         82.95        30.57 o
   0  14   1       1196.18       1411.18        81.60 o
   1  14   1          1.82        -18.75        19.85 o
   2  14   1       2066.03       2153.17       151.96 o
   3  14   1         60.59         16.34        24.51 o
   4  14   1         11.02        -15.38        23.81 o
  -4  15   1          7.06        -10.93        25.24 o
  -3  15   1        797.07        787.74        73.15 o
  -2  15   1         68.04         71.88        27.80 o
  -1  15   1       2519.91       3113.42       135.27 o
   0  15   1        161.07        190.78        37.16 o
   1  15   1          0.96         24.78        24.07 o
   2  15   1         37.10         39.81        26.80 o
   3  15   1        542.09        435.65       122.68 o
   4  15   1         58.99         72.82        36.60 o
  -3  16   1        212.29        260.11        53.77 o
  -2  16   1        125.03        135.58        52.90 o
  -1  16   1          1.60         -0.67        32.46 o
   0  16   1       1084.44       1506.03        93.11 o
   1  16   1         43.02          0.79        32.25 o
   2  16   1        372.25        398.44        76.38 o
   3  16   1         28.15         11.91        31.74 o
  -2  17   1        148.92        158.75        44.70 o
  -1  17   1        792.28        911.41        75.66 o
   0  17   1        137.85        168.35        39.10 o
   1  17   1         28.89         53.62        37.33 o
   2  17   1          0.17          3.03        49.12 o
  -8   0   2        589.09        685.96        96.84 o
  -6   0   2        146.29        177.40        45.67 o
  -4   0   2       5756.33       6179.84       384.14 o
  -2   0   2      24441.32      26571.82      1022.12 o
   0   0   2         16.60          9.61         3.13 o
   2   0   2       3474.79       3591.40       152.05 o
   4   0   2       3337.42       3673.11       165.47 o
   6   0   2          3.93          5.63        21.22 o
   8   0   2        326.16        260.39        62.64 o
  -8   1   2          9.73         14.66        20.30 o
  -7   1   2       2441.74       2411.51       140.44 o
  -6   1   2         11.54         -2.72        10.94 o
  -5   1   2       1725.16       1739.04        76.10 o
  -4   1   2       2271.79       2431.80        93.93 o
  -3   1   2       2142.85       2234.56        70.45 o
  -2   1   2       8573.83       9726.20       268.94 o
  -1   1   2      33685.45      36440.39       883.79 o
   0   1   2          1.52         -2.28         2.28 o
   1   1   2        271.93        388.81        16.36 o
   2   1   2         86.45         97.86        10.01 o
   3   1   2       1501.03       1695.43        59.60 o
   4   1   2        264.93        310.33        21.24 o
   5   1   2       3360.03       3674.76       121.31 o
   6   1   2         32.52         33.63        17.38 o
   7   1   2        664.97        776.17        81.21 o
   8   1   2          1.20        -25.87        25.87 o
  -8   2   2        602.93        576.51        95.43 o
  -7   2   2          3.68          6.94        16.03 o
  -6   2   2        203.30        209.89        24.41 o
  -5   2   2        103.94         95.90        16.38 o
  -4   2   2      22486.51      23491.23       760.71 o
  -3   2   2       1624.99       1699.29        56.18 o
  -2   2   2      16680.98      18222.22       497.38 o
  -1   2   2        189.91        206.49         8.89 o
   0   2   2        308.81        295.56        62.18 o
   1   2   2       2274.29       2345.40        75.62 o
   2   2   2      10469.91      11146.78       317.71 o
   3   2   2       1000.97       1115.04        43.39 o
   4   2   2       3636.23       3918.64       144.33 o
   5   2   2       1573.71       1794.55        80.50 o
   6   2   2         44.62         27.04        15.14 o
   7   2   2        166.92        200.93        45.61 o
  -8   3   2         23.79         13.70        19.91 o
  -7   3   2       1949.94       2073.00        96.55 o
  -6   3   2        875.05        908.11        52.42 o
  -5   3   2       1812.09       1875.38        80.11 o
  -4   3   2       8465.48       9409.14       316.18 o
  -3   3   2       3118.26       3243.21       116.24 o
  -2   3   2          5.55          4.41         3.09 o
  -1   3   2      12994.59      13802.53       358.58 o
   0   3   2       1606.64        789.93        97.48 o
   1   3   2      11586.29      12599.84       371.86 o
   2   3   2       3089.24       2952.51        84.34 o
   3   3   2       4425.47       4932.71       156.32 o
   4   3   2         28.06         17.64         9.48 o
   5   3   2       2425.79       2726.61       111.13 o
   6   3   2        315.85        359.02        33.45 o
   7   3   2        396.77        426.39        50.66 o
  -8   4   2        440.18        467.13        63.88 o
  -7   4   2         17.09         41.60        16.32 o
  -6   4   2        648.94        601.49        41.90 o
  -5   4   2        635.63        670.82        39.58 o
  -4   4   2       8363.92       8872.29       271.10 o
  -3   4   2       1853.87       1911.52        68.10 o
  -2   4   2       1887.40       1947.27        57.14 o
  -1   4   2       9313.53       9545.38       372.39 o
   0   4   2       1078.67       1214.68        79.46 o
   1   4   2       3260.07       3198.19       124.56 o
   2   4   2      16482.48      16893.45       442.06 o
   3   4   2       3993.88       4230.30       120.25 o
   4   4   2       2664.87       2879.25       102.04 o
   5   4   2        120.65        121.18        18.22 o
   6   4   2         85.21         56.98        20.71 o
   7   4   2        129.34        144.00        35.68 o
  -8   5   2         55.79         19.79        28.09 o
  -7   5   2        681.94        673.56        50.95 o
  -6   5   2       2288.58       2421.32        94.07 o
  -5   5   2       2800.36       2787.69       100.20 o
  -4   5   2        352.43        374.83        24.14 o
  -3   5   2        101.77         99.32        12.05 o
  -2   5   2         67.72         90.19        10.85 o
  -1   5   2       7082.47       7066.99       221.10 o
   0   5   2       3929.23       3763.70       160.48 o
   1   5   2       8438.76       8285.12       338.75 o
   2   5   2       5840.70       5992.09       221.77 o
   3   5   2        382.50        396.31        18.82 o
   4   5   2       2697.00       2865.93       101.79 o
   5   5   2       3009.78       3246.15       117.03 o
   6   5   2        306.43        340.68        38.31 o
   7   5   2        601.30        655.56        56.90 o
  -8   6   2         43.91         54.63        35.15 o
  -7   6   2         76.01         56.56        21.31 o
  -6   6   2         17.27          3.23        10.77 o
  -5   6   2        544.25        562.67        33.66 o
  -4   6   2        709.86        705.29        36.78 o
  -3   6   2       3306.66       3370.68       111.73 o
  -2   6   2       5397.12       5083.89       158.77 o
  -1   6   2       2873.35       3086.28       116.56 o
   0   6   2       3558.79       3813.20       126.63 o
   1   6   2       2321.61       2360.04       115.32 o
   2   6   2       4971.47       4885.19       187.41 o
   3   6   2       4821.02       4804.29       186.95 o
   4   6   2       3574.01       3511.90       121.44 o
   5   6   2          1.15         13.84        14.79 o
   6   6   2         17.85          8.08        19.32 o
   7   6   2        201.80        245.37        46.33 o
  -7   7   2        722.32        631.06        54.81 o
  -6   7   2        848.22        870.09        58.07 o
  -5   7   2       1216.96       1181.94        54.34 o
  -4   7   2        559.92        620.98        33.82 o
  -3   7   2        309.68        300.27        27.48 o
  -2   7   2        757.84        602.03        31.20 o
  -1   7   2       7917.22       8496.88       269.13 o
   0   7   2       2619.87       2392.36        89.59 o
   1   7   2       5581.40       5274.16       345.24 o
   2   7   2        352.23        277.28        35.58 o
   3   7   2        229.51        240.12        39.35 o
   4   7   2       1092.41       1114.78        65.88 o
   5   7   2       2541.46       2652.33       124.32 o
   6   7   2       1180.18       1280.51        79.70 o
   7   7   2        818.90        901.20        71.67 o
  -7   8   2          0.61        -10.31        20.16 o
  -6   8   2        140.13        131.99        30.66 o
  -5   8   2        759.79        677.34        48.89 o
  -4   8   2        642.88        648.92        50.23 o
  -3   8   2       5285.79       5143.46       181.39 o
  -2   8   2       4462.81       4436.61       143.63 o
  -1   8   2        833.63        893.46        43.51 o
   0   8   2       1742.09       2136.09        82.39 o
   1   8   2       5304.04       3712.27       305.93 o
   2   8   2       3593.10       3588.69       212.74 o
   3   8   2       3212.70       3077.47       230.92 o
   4   8   2       1391.85       1433.34        79.72 o
   5   8   2        288.05        311.79        37.25 o
   6   8   2         44.16         22.05        20.13 o
   7   8   2        444.56        548.64        59.15 o
  -7   9   2         85.46         63.03        35.66 o
  -6   9   2        528.20        619.97        51.86 o
  -5   9   2        683.78        620.63        54.38 o
  -4   9   2        138.81        131.63        17.81 o
  -3   9   2        112.59        112.71        16.52 o
  -2   9   2       5418.62       5728.63       169.65 o
  -1   9   2        903.83       1104.22        52.03 o
   0   9   2       6054.93       6281.28       209.48 o
   1   9   2       3121.07       1916.67       290.49 o
   2   9   2        269.56        258.11        59.01 o
   3   9   2        258.46        261.80        36.11 o
   4   9   2       1481.26       1532.17        86.72 o
   5   9   2        618.60        630.74        54.73 o
   6   9   2       1551.35       1576.99        97.73 o
  -7  10   2         76.36         47.47        53.61 o
  -6  10   2         68.29         53.16        24.99 o
  -5  10   2       1095.84       1040.71       141.00 o
  -4  10   2        460.60        463.95        60.52 o
  -3  10   2       5304.70       5144.78       203.00 o
  -2  10   2        164.85        147.31        18.85 o
  -1  10   2         24.18         54.78        16.17 o
   0  10   2        178.73        229.64        28.86 o
   1  10   2       1159.38       1198.11        88.74 o
   2  10   2       1323.10       1218.62       130.56 o
   3  10   2       1165.64       1005.97       146.63 o
   4  10   2          9.72          2.52        16.13 o
   5  10   2         44.37          1.35        16.06 o
   6  10   2         16.54          5.14        22.20 o
  -6  11   2        798.53        842.57       258.96 o
  -5  11   2         13.46        -16.34        17.21 o
  -4  11   2         59.57         40.39        18.93 o
  -3  11   2         59.40         88.44        47.99 o
  -2  11   2       3104.07       3171.86       106.98 o
  -1  11   2         36.77         44.55        17.36 o
   0  11   2       4574.39       3239.41       224.88 o
   1  11   2       3052.25       3182.56       218.23 o
   2  11   2        185.72        188.94        44.24 o
   3  11   2          0.25         -7.74        14.02 o
   4  11   2       1677.05       1698.94       153.02 o
   5  11   2         94.86         79.80        26.99 o
   6  11   2        576.04        547.85        64.00 o
  -6  12   2         14.61         -1.36        34.87 o
  -5  12   2       1547.95       1518.10        99.00 o
  -4  12   2        156.52        131.14        29.19 o
  -3  12   2       1958.19       1996.07       102.04 o
  -2  12   2          5.51         22.15        19.77 o
  -1  12   2        297.32        301.39        31.13 o
   0  12   2         43.32         36.81        19.37 o
   1  12   2        643.30        785.33        93.87 o
   2  12   2         19.57         16.52        21.41 o
   3  12   2       2809.31       2724.71       152.38 o
   4  12   2         84.38         75.89        27.49 o
   5  12   2          0.27        -10.13        22.94 o
  -5  13   2          2.35         -2.28        24.59 o
  -4  13   2         24.41         32.43        19.62 o
  -3  13   2          0.59         -9.97        18.90 o
  -2  13   2        978.89       1025.25        64.94 o
  -1  13   2        453.51        492.66        54.89 o
   0  13   2       1767.51       2271.50       122.29 o
   1  13   2         73.57         32.57        46.01 o
   2  13   2        193.11        160.11        58.49 o
   3  13   2         59.69         49.30        24.85 o
   4  13   2        678.02        605.58        93.06 o
   5  13   2         35.27         50.10        28.10 o
  -5  14   2        512.89        292.82        73.69 o
  -4  14   2          2.46        -14.22        20.18 o
  -3  14   2       2444.79       2322.17       118.52 o
  -2  14   2          0.68         10.60        21.75 o
  -1  14   2        173.85        176.91        37.22 o
   0  14   2        331.81        422.40        49.39 o
   1  14   2       1454.95       1667.20       134.26 o
   2  14   2         48.80         29.82        24.96 o
   3  14   2       1349.44       1275.36       169.09 o
   4  14   2          5.94          5.06        26.34 o
  -4  15   2        258.88        310.34        49.87 o
  -3  15   2         34.98         19.61        28.59 o
  -2  15   2        486.32        612.39        55.65 o
  -1  15   2         38.72         24.80        22.48 o
   0  15   2       1357.77       1737.04        92.67 o
   1  15   2        350.23        439.02       107.01 o
   2  15   2         37.88         21.32        27.99 o
   3  15   2         57.37         66.77        34.33 o
   4  15   2        129.02        101.62       121.57 o
  -3  16   2        919.54       1202.28       112.78 o
  -2  16   2        157.36        149.47        37.24 o
  -1  16   2         86.12        102.23        40.23 o
   0  16   2         25.31         29.00        36.81 o
   1  16   2        404.45        440.25        85.10 o
   2  16   2         21.07         22.79        31.49 o
   3  16   2        562.07        440.08        80.05 o
  -2  17   2        529.11        645.44        67.69 o
  -1  17   2        105.70         97.27        36.40 o
   0  17   2       1034.32       1476.38        93.73 o
   1  17   2         58.96         47.37        37.64 o
  -7   0   3        301.64        315.53        61.40 o
  -5   0   3         73.98         52.32        27.01 o
  -3   0   3      12339.28      13130.59       515.99 o
  -1   0   3         87.45         71.29         7.30 o
   1   0   3         19.32         37.61        37.08 o
   3   0   3          5.52         11.89         8.47 o
   5   0   3       3396.18       3756.67       176.38 o
   7   0   3         28.55         -2.39        22.27 o
  -8   1   3         38.74         21.90        21.29 o
  -7   1   3          4.19          7.56        16.78 o
  -6   1   3       2885.81       3000.46       158.39 o
  -5   1   3         20.14         24.45        17.20 o
  -4   1   3       4463.77       4559.67       208.61 o
  -3   1   3        860.66        931.49        41.22 o
  -2   1   3       1196.07       1211.79        46.95 o
  -1   1   3      10463.22      11459.21       298.18 o
   0   1   3      17759.59      18656.83       399.25 o
   1   1   3        218.77        259.21        21.83 o
   2   1   3       4006.45       3902.63       119.16 o
   3   1   3       1152.44       1089.12        51.26 o
   4   1   3          0.03         -5.03         5.03 o
   5   1   3         33.08         28.66        10.69 o
   6   1   3       1348.50       1362.28        72.02 o
   7   1   3         39.19         51.62        20.84 o
  -8   2   3         61.57         29.28        21.72 o
  -7   2   3       1248.21       1324.33        93.22 o
  -6   2   3        457.58        487.04        48.36 o
  -5   2   3        164.45        186.76        19.84 o
  -4   2   3       1032.56       1075.91        49.47 o
  -3   2   3       2953.20       2855.89        86.72 o
  -2   2   3       2119.65       2158.87        64.41 o
  -1   2   3       2683.59       2828.03        84.34 o
   0   2   3        218.70        236.63        11.33 o
   1   2   3          2.88          6.70         4.25 o
   2   2   3          1.87         -2.81         4.47 o
   3   2   3       3765.52       4020.20       125.15 o
   4   2   3        173.26        174.73        17.67 o
   5   2   3       1720.71       1976.39        88.02 o
   6   2   3          0.29         -2.54        11.59 o
   7   2   3          0.20        -10.21        18.12 o
  -8   3   3          1.83         -8.86        19.49 o
  -7   3   3         77.40         44.65        22.81 o
  -6   3   3       5457.37       5411.83       199.20 o
  -5   3   3       1153.31       1174.80        58.56 o
  -4   3   3       7596.14       8280.02       386.82 o
  -3   3   3       1811.52       1801.19        58.18 o
  -2   3   3        189.40        177.36         9.25 o
  -1   3   3       4546.25       4847.14       115.62 o
   0   3   3      12849.39       7290.27       541.92 o
   1   3   3       2617.83       2789.31       107.11 o
   2   3   3      15488.52      16638.74       573.03 o
   3   3   3       1865.63       2052.93        76.37 o
   4   3   3        132.53        108.35        18.32 o
   5   3   3        406.58        450.60        34.69 o
   6   3   3        905.86        960.73        58.90 o
   7   3   3        123.66        202.55        37.25 o
  -8   4   3        527.24        459.32        88.88 o
  -7   4   3        953.49       1028.67        61.41 o
  -6   4   3       3029.95       3032.15       122.79 o
  -5   4   3         38.18         29.79        11.71 o
  -4   4   3        285.32        314.69        21.08 o
  -3   4   3       4439.50       4431.96       121.27 o
  -2   4   3       3043.24       2966.71        98.46 o
  -1   4   3       9984.08      10533.91       323.15 o
   0   4   3      12268.50       6525.85       501.26 o
   1   4   3       1454.86       1745.76        73.67 o
   2   4   3       2218.24       2112.31        76.78 o
   3   4   3      11576.19      12315.92       372.64 o
   4   4   3       1787.66       1848.40        73.67 o
   5   4   3       1044.23       1086.33        54.19 o
   6   4   3         57.21         60.04        20.10 o
   7   4   3         15.08         26.97        20.04 o
  -8   5   3        104.05         73.40        35.38 o
  -7   5   3        145.69        125.10        27.97 o
  -6   5   3       2922.27       3036.55       111.56 o
  -5   5   3       2245.32       2200.68        82.90 o
  -4   5   3       1990.77       1984.04        73.40 o
  -3   5   3       1892.43       1949.26        73.03 o
  -2   5   3        581.44        648.95        30.76 o
  -1   5   3       2849.87       3300.60       111.21 o
   0   5   3      13875.91      11305.79      1423.68 o
   1   5   3      13514.68       8416.00      1406.87 o
   2   5   3       9419.74       9761.08       351.59 o
   3   5   3         59.97         62.03         9.54 o
   4   5   3          4.33         14.16         8.92 o
   5   5   3       1074.83       1179.39        69.97 o
   6   5   3        914.25        983.28        66.91 o
   7   5   3        148.80        117.64        30.34 o
  -8   6   3        656.45        631.93        77.25 o
  -7   6   3        839.28        755.54       118.72 o
  -6   6   3        572.03        599.15        37.42 o
  -5   6   3          2.76          2.25         8.92 o
  -4   6   3        897.09        912.59        42.35 o
  -3   6   3       6280.74       6035.87       242.50 o
  -2   6   3       1075.62        954.61        40.48 o
  -1   6   3      10258.34      10694.63       334.44 o
   0   6   3       8167.76       8537.24       280.55 o
   1   6   3          2.28          8.23        12.53 o
   2   6   3       4391.96       4180.51       167.87 o
   3   6   3       4472.89       4517.21       180.20 o
   4   6   3       2326.81       2469.05       114.43 o
   5   6   3       2773.02       2970.20       136.06 o
   6   6   3        181.82        146.38        31.60 o
   7   6   3          0.09         -2.33        22.84 o
  -7   7   3        186.93        145.44        57.53 o
  -6   7   3        180.47        181.50        22.63 o
  -5   7   3       1795.18       1808.73        73.96 o
  -4   7   3       5437.23       5120.43       166.32 o
  -3   7   3        901.57        919.47        44.74 o
  -2   7   3        382.40        408.43        24.38 o
  -1   7   3       2577.56       2865.70       102.46 o
   0   7   3       9376.67       9695.58       268.65 o
   2   7   3       3031.43       2743.79       168.86 o
   3   7   3        469.45        461.76        39.93 o
   4   7   3        481.60        488.28        43.00 o
   5   7   3        542.04        582.82        69.04 o
   6   7   3        831.55       1025.16        73.58 o
   7   7   3        387.72        425.40        53.87 o
  -7   8   3        488.33        422.45        64.64 o
  -6   8   3        139.60        155.91        30.14 o
  -5   8   3         14.37          2.58         8.16 o
  -4   8   3        560.45        619.10        49.99 o
  -3   8   3       4307.89       4311.56       155.06 o
  -2   8   3       9273.57       9179.72       258.81 o
  -1   8   3       5827.86       6393.09       210.01 o
   0   8   3         39.60         38.51         6.89 o
   1   8   3        140.83        104.56        36.47 o
   2   8   3        288.24        243.77        42.99 o
   3   8   3       2934.59       2815.54       147.49 o
   4   8   3       2443.53       2525.65       123.12 o
   5   8   3       1308.33       1319.87        83.32 o
   6   8   3        226.19        264.13        41.97 o
  -7   9   3        185.47        106.81        55.55 o
  -6   9   3        453.36        373.23        61.71 o
  -5   9   3       1752.58       1672.63       155.28 o
  -4   9   3       1071.89       1072.63        54.13 o
  -3   9   3       1129.36       1048.91        51.01 o
  -2   9   3        150.53        191.95        21.21 o
  -1   9   3       2943.88       3311.61       120.51 o
   0   9   3       2143.90       2337.31        89.67 o
   1   9   3       1957.24       1138.13       185.79 o
   2   9   3       1916.14       1558.21       192.42 o
   3   9   3        567.70        523.65        58.33 o
   4   9   3         69.18         60.73        21.25 o
   5   9   3        227.36        259.54        39.47 o
   6   9   3        317.36        307.91        48.15 o
  -7  10   3        158.91        153.64        57.59 o
  -6  10   3         36.39         63.60        35.80 o
  -5  10   3        222.77        166.34        40.56 o
  -4  10   3       1150.59       1182.99        60.44 o
  -3  10   3        880.62        889.12        44.62 o
  -2  10   3       5326.35       5755.19       191.13 o
  -1  10   3       1561.12       1752.37        65.16 o
   0  10   3         78.44         46.04        21.70 o
   1  10   3         29.59         21.96        17.08 o
   2  10   3       1363.51       1084.34       141.31 o
   3  10   3       2080.81       1806.37       204.68 o
   4  10   3       2911.35       2667.21       280.73 o
   5  10   3        112.88        107.52        30.58 o
   6  10   3        164.68        140.01        38.62 o
  -6  11   3         29.32         -1.98        33.19 o
  -5  11   3       2092.32       2063.97       118.26 o
  -4  11   3          0.30         22.03        14.79 o
  -3  11   3         51.88         49.34        16.79 o
  -2  11   3         34.84         35.88        13.53 o
  -1  11   3        301.81        376.69        31.71 o
   0  11   3          9.97         -3.76        13.07 o
   1  11   3       2576.89       2384.57       149.47 o
   2  11   3         20.49         31.20        28.75 o
   3  11   3        228.90        201.02        39.83 o
   4  11   3         48.54         27.77        30.25 o
   5  11   3        320.03        269.52        48.81 o
  -6  12   3         42.64         24.34        39.91 o
  -5  12   3         37.83         30.74        29.73 o
  -4  12   3        875.69        857.31        71.61 o
  -3  12   3         86.70         84.74        25.45 o
  -2  12   3       1477.06       1593.25        67.24 o
  -1  12   3        752.68        901.21        52.75 o
   0  12   3        159.83        152.71        34.61 o
   1  12   3        113.84         89.02        32.78 o
   2  12   3       1660.32       1450.57       178.62 o
   3  12   3          0.40        -11.31        35.16 o
   4  12   3       1022.59        816.21       141.72 o
   5  12   3          0.30         -7.76        22.16 o
  -5  13   3       1244.55       1226.39       137.93 o
  -4  13   3         89.95         56.96        23.66 o
  -3  13   3        381.22        353.48        48.76 o
  -2  13   3         64.18         69.80        19.10 o
  -1  13   3          4.16          4.51        22.42 o
   0  13   3        219.66        250.60        43.30 o
   1  13   3       3525.65       3524.48       211.71 o
   2  13   3         90.27         61.37        28.02 o
   3  13   3        347.84        283.05        62.87 o
   4  13   3         56.54         74.81        33.85 o
   5  13   3          5.61         16.84        28.12 o
  -5  14   3         30.12         12.45        38.34 o
  -4  14   3        455.22        372.90        74.42 o
  -3  14   3        153.68        204.71        35.11 o
  -2  14   3        725.89       1000.98        69.25 o
  -1  14   3        164.07        189.96        38.86 o
   0  14   3         45.45         40.63        25.86 o
   1  14   3         28.37         31.69        28.45 o
   2  14   3        173.63        259.63        57.63 o
   3  14   3        280.84        224.65        48.85 o
   4  14   3        665.13        529.77        93.60 o
  -4  15   3         19.67         20.36        39.15 o
  -3  15   3        433.94        367.88        88.69 o
  -2  15   3          3.65          6.47        22.09 o
  -1  15   3       1007.65       1344.74        80.74 o
   0  15   3          3.20         16.62        22.79 o
   1  15   3       1108.88       1382.30       123.06 o
   2  15   3         77.58         24.44        35.66 o
   3  15   3        465.52        276.92       103.20 o
  -3  16   3         49.21         40.84        37.26 o
  -2  16   3       1669.79       2143.50       111.26 o
  -1  16   3        313.72        410.17        55.35 o
   0  16   3         90.37         89.98        45.42 o
   1  16   3         10.66         20.99        36.19 o
   2  16   3        295.91        334.57        89.46 o
  -2  17   3          6.13          4.08        63.55 o
  -1  17   3        373.36        543.85        71.29 o
   0  17   3        252.64        251.24        56.75 o
   1  17   3        671.33        933.75       210.90 o
  -8   0   4        575.21        584.42        92.61 o
  -6   0   4        959.19        937.36       101.68 o
  -4   0   4          6.06          1.95        14.55 o
  -2   0   4       8851.78       9488.89       423.98 o
   0   0   4       1064.66       1044.36        42.17 o
   2   0   4        157.71        114.44        43.05 o
   4   0   4       2504.36       2522.42       128.57 o
   6   0   4       1822.40       2082.84       121.92 o
  -8   1   4         22.62         42.67        27.25 o
  -7   1   4         52.59         48.56        25.21 o
  -6   1   4         11.44         -7.78        13.49 o
  -5   1   4       3067.62       3197.55       161.42 o
  -4   1   4       1245.61       1276.39        76.79 o
  -3   1   4      10720.67      11624.24       381.48 o
  -2   1   4         22.69         26.99         8.42 o
  -1   1   4        133.85        143.64         8.60 o
   0   1   4       2250.76       2620.36        65.51 o
   1   1   4        210.20        154.46        14.58 o
   2   1   4          4.85          0.17         6.98 o
   3   1   4       9715.61       9779.89       283.67 o
   4   1   4         57.35         41.21        12.06 o
   5   1   4         81.02         80.41        17.16 o
   6   1   4        149.80        147.42        23.41 o
   7   1   4        693.12        803.06        75.27 o
  -8   2   4        458.09        542.76        63.50 o
  -7   2   4         98.28         84.80        31.42 o
  -6   2   4        778.33        881.95        69.23 o
  -5   2   4        955.91        896.19        88.85 o
  -4   2   4        208.67        266.42        30.42 o
  -3   2   4       4334.74       4587.06       158.01 o
  -2   2   4       2309.84       2237.59        90.71 o
  -1   2   4        135.65        149.90        10.19 o
   0   2   4       8708.28       8976.82       226.77 o
   1   2   4        142.35        153.38        19.10 o
   2   2   4         79.07         75.77        16.72 o
   3   2   4          0.07          1.60         6.96 o
   4   2   4       1403.96       1433.95        60.23 o
   5   2   4        645.82        774.82        51.36 o
   6   2   4       1182.76       1290.64        75.11 o
   7   2   4         31.78         55.75        50.91 o
  -8   3   4        172.74        156.18        39.28 o
  -7   3   4         52.68         66.93        42.06 o
  -6   3   4        282.73        223.79        24.35 o
  -5   3   4       2511.17       2710.19       107.23 o
  -4   3   4        392.13        345.35        23.17 o
  -3   3   4       3560.40       3831.38       113.07 o
  -2   3   4       1420.35       1402.76        44.31 o
  -1   3   4       2384.94       2499.79        86.30 o
   0   3   4       6635.44       6225.89       214.41 o
   1   3   4      23062.94      24469.58      1427.32 o
   2   3   4       1049.97        730.26        89.42 o
   3   3   4       6341.49       6799.91       253.57 o
   4   3   4          1.33         -2.63         7.89 o
   5   3   4         42.15         44.60        13.90 o
   6   3   4        303.66        368.44        42.24 o
   7   3   4        484.77        527.03        55.63 o
  -8   4   4        934.02        819.51        81.24 o
  -7   4   4        735.43        738.67       135.66 o
  -6   4   4       3250.39       3326.84       132.20 o
  -5   4   4        418.04        389.17        29.24 o
  -4   4   4        196.06        188.80        15.83 o
  -3   4   4       2357.09       2631.64        75.63 o
  -2   4   4       4253.84       4791.46       148.55 o
  -1   4   4       6296.22       6612.55       235.23 o
   0   4   4      21824.19      12130.26       884.33 o
   1   4   4       1897.41        910.51        81.02 o
   2   4   4        242.10        276.37        39.49 o
   3   4   4       2980.87       2763.84       120.62 o
   4   4   4       1169.19       1048.91        57.81 o
   5   4   4        314.09        328.12        36.11 o
   6   4   4        977.68       1177.74        76.22 o
   7   4   4          0.18         27.44        22.34 o
  -8   5   4        910.84        763.13       113.09 o
  -7   5   4          0.85         -4.95        13.25 o
  -6   5   4          9.91          1.06         9.92 o
  -5   5   4       2221.83       2255.92        84.23 o
  -4   5   4        618.64        604.63        30.95 o
  -3   5   4       7611.09       7704.64       233.82 o
  -2   5   4       2349.46       2223.64        93.40 o
  -1   5   4         32.37         45.44         8.53 o
   0   5   4       3686.20       2067.74       220.50 o
   1   5   4      13001.92      13263.63       840.78 o
   2   5   4       6466.22       5837.88       352.47 o
   3   5   4       4547.02       4727.00       156.97 o
   4   5   4         26.54          8.22         9.95 o
   5   5   4         79.57         89.52        21.18 o
   6   5   4         33.29         48.45        23.36 o
   7   5   4        332.17        378.51        49.92 o
  -8   6   4        940.22        885.10       126.30 o
  -7   6   4        792.20        722.37        57.00 o
  -6   6   4       2197.18       2021.48       101.61 o
  -5   6   4        681.16        710.08        38.26 o
  -4   6   4          7.99          1.47         8.73 o
  -3   6   4        847.58        898.40        43.15 o
  -2   6   4      14983.46      15486.40       418.00 o
  -1   6   4      10588.74      11338.46       405.02 o
   0   6   4       6799.60       7238.11       240.46 o
   1   6   4       2366.55       1392.36       193.63 o
   2   6   4        237.85        249.67        28.87 o
   3   6   4       1819.25       1858.41        93.64 o
   4   6   4       2114.93       2175.94       108.07 o
   5   6   4        516.62        551.35        49.85 o
   6   6   4        483.60        499.57        52.82 o
   7   6   4         56.81         49.72        29.12 o
  -8   7   4        207.55         91.82        52.45 o
  -7   7   4          0.38        -24.35        28.36 o
  -6   7   4        354.29        330.00        36.85 o
  -5   7   4       1806.91       1767.12        72.23 o
  -4   7   4       3682.07       3603.64       171.08 o
  -3   7   4       4174.33       3867.06       139.83 o
  -2   7   4       2023.11       2057.18        70.06 o
  -1   7   4       1204.77       1284.59        55.18 o
   0   7   4       2425.65       2400.71        87.46 o
   1   7   4       2381.99       1163.64       168.04 o
   2   7   4       3979.98       2642.10       270.01 o
   3   7   4       2056.89       1978.84       101.24 o
   4   7   4        279.91        274.84        37.81 o
   5   7   4         27.42         35.85        21.03 o
   6   7   4        144.75        148.98        58.43 o
  -7   8   4        621.51        559.16        94.15 o
  -6   8   4       1315.10       1167.21        98.51 o
  -5   8   4        902.63        842.71        50.85 o
  -4   8   4        120.99         90.14        16.02 o
  -3   8   4        717.55        736.11        37.13 o
  -2   8   4       7007.91       7507.06       215.90 o
  -1   8   4       2923.14       3049.37       110.07 o
   0   8   4       2827.57       2789.86        95.46 o
   1   8   4        665.25        326.31       100.03 o
   2   8   4        284.75        198.04        57.15 o
   3   8   4          0.67         24.10        15.81 o
   4   8   4       1522.52       1418.88       109.66 o
   5   8   4       1066.98       1044.77        76.24 o
   6   8   4        230.65        265.46        47.63 o
  -7   9   4         12.19          8.17        37.03 o
  -6   9   4         50.77         16.55        34.06 o
  -5   9   4        726.01        679.81       110.09 o
  -4   9   4       4288.65       4072.30       151.50 o
  -3   9   4       1505.43       1444.72        66.06 o
  -2   9   4        822.98        867.62        41.53 o
  -1   9   4         41.47         35.75        11.64 o
   0   9   4        500.98        557.05        30.46 o
   1   9   4       3450.29       1930.56       251.64 o
   3   9   4        853.56        822.77        91.63 o
   4   9   4       1200.54       1248.25        94.29 o
   5   9   4          5.34        -10.97        19.09 o
   6   9   4        253.31        188.33        41.30 o
  -7  10   4        654.98        532.82        96.81 o
  -6  10   4        311.27        406.61        79.42 o
  -5  10   4        792.67        285.21        99.98 o
  -4  10   4         30.44         13.34        10.34 o
  -3  10   4        236.45        261.35        22.95 o
  -2  10   4        429.88        472.41        28.73 o
  -1  10   4       4279.82       4751.47       165.43 o
   0  10   4       3184.76       3190.27       184.97 o
   1  10   4       1790.38       1749.77       232.45 o
   2  10   4        158.57        140.79        31.41 o
   3  10   4          0.45         -6.25        15.53 o
   4  10   4        345.41        207.63        40.52 o
   5  10   4       1229.33       1240.08        90.67 o
  -6  11   4        187.61        171.66        62.48 o
  -5  11   4        223.74        221.50        62.53 o
  -4  11   4       1290.86       1247.10       133.25 o
  -3  11   4          5.38          0.09        10.52 o
  -2  11   4       1010.41       1073.05        46.34 o
  -1  11   4        242.09        296.24        27.94 o
   0  11   4        206.27        259.76        46.27 o
   1  11   4        297.29        267.42        54.78 o
   2  11   4       4752.72       2757.88       334.91 o
   3  11   4         28.32         39.30        22.82 o
   4  11   4        532.10        389.04        49.70 o
   5  11   4          4.33         12.44        25.24 o
  -6  12   4          0.38         -7.19        33.37 o
  -5  12   4        274.13        181.86        59.66 o
  -4  12   4         87.92         75.42        33.59 o
  -3  12   4          9.26         -1.93        17.76 o
  -2  12   4         47.82         44.82        13.32 o
  -1  12   4       2158.53       2434.18        89.82 o
   0  12   4         78.21         41.80        30.64 o
   1  12   4       1756.05       1643.56       123.75 o
   2  12   4         72.45         47.23        29.99 o
   3  12   4         71.60         34.10        39.68 o
   4  12   4         25.56         22.86        26.49 o
   5  12   4        320.15        289.33        52.59 o
  -5  13   4          0.42        -24.20        24.20 o
  -4  13   4        791.90        859.00       102.63 o
  -3  13   4         27.97         28.55        18.31 o
  -2  13   4         99.19        106.46        19.49 o
  -1  13   4          4.01          7.10        20.67 o
   0  13   4        441.35        588.74        82.21 o
   1  13   4        264.58        333.88        64.62 o
   2  13   4       1629.92       1656.71       191.03 o
   3  13   4         40.20         -5.51        27.83 o
   4  13   4        244.79        159.45        80.74 o
  -5  14   4        256.04        242.69        71.12 o
  -4  14   4          3.00         12.50        28.35 o
  -3  14   4          5.32         -2.06        16.53 o
  -2  14   4         15.28         54.24        22.38 o
  -1  14   4       1772.41       2279.13       106.80 o
   0  14   4        125.29         49.16        68.18 o
   1  14   4        520.60        574.25       155.07 o
   2  14   4         89.61         69.23        45.12 o
   3  14   4        108.12        109.64        39.98 o
   4  14   4          2.43         17.45        28.03 o
  -4  15   4        858.13        796.93       109.49 o
  -3  15   4         22.42         -1.06        38.18 o
  -2  15   4        184.81        207.04        53.02 o
  -1  15   4         91.83         80.89        28.23 o
   0  15   4        262.27        278.92        63.55 o
   1  15   4        362.02        460.67       178.02 o
   2  15   4        888.14        997.50       106.03 o
   3  15   4         27.24         16.73        30.76 o
  -3  16   4        580.54        746.17       122.35 o
  -2  16   4        197.76        224.90        47.19 o
  -1  16   4       1213.18       1499.62       105.30 o
   0  16   4         40.49         66.62        39.54 o
   1  16   4        288.25        265.86       115.58 o
   2  16   4         21.03         64.04        38.30 o
  -1  17   4         29.70          6.51        59.57 o
   0  17   4        138.98        182.69        77.85 o
  -5   0   5       5068.98       5006.34       337.14 o
  -3   0   5          0.85         -0.64         4.56 o
  -1   0   5       2151.48       2231.21        86.24 o
   3   0   5       1464.85        653.96        82.34 o
   5   0   5       2757.37       3076.86       160.70 o
   7   0   5        675.28        776.83       102.53 o
  -8   1   5        464.61        536.84       115.44 o
  -7   1   5         35.63         32.89        21.90 o
  -6   1   5        691.58        724.57        66.92 o
  -5   1   5         26.59         28.42        17.49 o
  -4   1   5       2045.51       2122.03        83.94 o
  -3   1   5        358.94        338.39        20.20 o
  -2   1   5      14572.72      15350.28       446.80 o
  -1   1   5       3748.24       3838.54        89.77 o
   0   1   5       2611.29       2707.13       103.94 o
   1   1   5          4.41          3.59         5.88 o
   3   1   5        349.16        120.19        45.06 o
   4   1   5       7793.01       7544.75       526.47 o
   5   1   5          4.60         -4.07        10.73 o
   6   1   5         76.29         39.67        18.49 o
   7   1   5         52.42         42.18        31.73 o
  -8   2   5          3.01        -16.73        22.75 o
  -7   2   5        892.37        965.42        80.37 o
  -6   2   5        124.45        101.95        53.35 o
  -5   2   5       3405.09       3689.63       183.99 o
  -4   2   5        728.55        717.77        35.87 o
  -3   2   5        378.57        333.32        32.73 o
  -2   2   5       5721.42       6096.48       185.75 o
  -1   2   5       6563.20       6890.77       181.72 o
   0   2   5         53.69         60.50        12.21 o
   1   2   5      16916.66      17674.01       586.07 o
   2   2   5        443.38        436.40        30.54 o
   3   2   5         58.90         31.19        10.25 o
   4   2   5        206.82        263.91        38.46 o
   5   2   5       1332.84       1350.88        67.21 o
   6   2   5         18.41         11.61        21.20 o
   7   2   5       1091.03       1302.21        90.97 o
  -8   3   5        605.31        598.86        69.51 o
  -7   3   5        246.09        243.51        54.98 o
  -6   3   5          1.08         -1.63        14.07 o
  -5   3   5       1263.20       1245.86        81.87 o
  -4   3   5       1420.66       1465.95        61.50 o
  -3   3   5       2457.60       2415.33       100.42 o
  -2   3   5      14095.96      14855.58       438.84 o
  -1   3   5        521.37        614.22        25.38 o
   0   3   5       3328.44       3467.78       147.39 o
   1   3   5       3143.81       3028.06       194.97 o
   3   3   5       1264.85        887.60       107.23 o
   4   3   5       2051.15       1942.52        97.20 o
   5   3   5          6.90         -3.49        11.13 o
   6   3   5        208.43        275.48        41.89 o
   7   3   5        134.38        135.90        34.57 o
  -8   4   5          0.42          4.49        24.72 o
  -7   4   5        918.13        770.52        70.08 o
  -6   4   5         58.10         42.32        29.28 o
  -5   4   5       1529.10       1508.11        67.34 o
  -4   4   5         67.90         61.04         9.43 o
  -3   4   5       1479.99       1440.91        52.34 o
  -2   4   5       2292.99       2356.57        70.91 o
  -1   4   5       8194.30       7890.55       407.07 o
   0   4   5       2056.60       1100.91       180.26 o
   2   4   5         33.20          9.31         9.40 o
   3   4   5         24.02         15.69        11.94 o
   4   4   5         73.96         42.73        16.60 o
   5   4   5        500.72        564.05        50.07 o
   6   4   5        116.82        128.61        31.80 o
  -8   5   5       1450.90       1484.03       164.00 o
  -7   5   5        160.38        120.10        41.44 o
  -6   5   5        192.90        158.83        27.20 o
  -5   5   5        955.42        915.75        43.18 o
  -4   5   5       3823.64       3964.91       112.36 o
  -3   5   5       2366.42       2493.34        84.35 o
  -2   5   5       8129.89       8740.67       215.63 o
  -1   5   5       8031.66       8577.61       305.98 o
   0   5   5       1495.03        762.42       131.85 o
   1   5   5       3724.34       3456.44       214.98 o
   2   5   5       2153.83       2040.16        73.42 o
   3   5   5       1216.31       1050.95       225.70 o
   4   5   5        978.31        982.23        66.02 o
   5   5   5         33.86         36.70        18.83 o
   6   5   5         80.85        127.63        31.30 o
  -8   6   5         12.85         -8.11        35.39 o
  -7   6   5        458.80        514.91        76.29 o
  -6   6   5       1096.31       1111.63        68.84 o
  -5   6   5       2901.99       2661.71        97.32 o
  -4   6   5        688.08        637.48        34.02 o
  -3   6   5        312.18        387.43        23.19 o
  -2   6   5         87.86         95.80         9.48 o
  -1   6   5       9120.76      10238.44       363.49 o
   0   6   5       3519.88       2181.84       254.16 o
   1   6   5       1780.58       1050.80       155.37 o
   2   6   5         39.04         42.58         7.17 o
   3   6   5        419.48        388.39        78.04 o
   4   6   5          0.64         -3.69        12.82 o
   5   6   5        631.82        680.44        58.08 o
   6   6   5        199.63        234.67        42.17 o
  -7   7   5        434.09        389.29        88.61 o
  -6   7   5         47.58         24.12        20.85 o
  -5   7   5        204.89        177.75        34.16 o
  -4   7   5       4178.85       4391.80       160.13 o
  -3   7   5       5206.23       5265.17       168.43 o
  -2   7   5       3150.38       3446.53        96.06 o
  -1   7   5       1895.86       2084.98       105.57 o
   0   7   5         43.90         20.48        15.67 o
   1   7   5        886.23        385.51        94.84 o
   2   7   5       1525.99       1428.80       249.58 o
   3   7   5       1669.54       1659.59       109.21 o
   4   7   5       1249.62       1136.46       106.59 o
   5   7   5        236.87        286.56        41.21 o
   6   7   5         12.18         20.67        23.79 o
  -7   8   5        325.71        247.96        70.52 o
  -6   8   5       1192.56       1149.96        82.75 o
  -5   8   5       1344.55       1148.84        94.61 o
  -4   8   5       2346.71       2351.89        95.31 o
  -3   8   5         99.57        116.58        15.08 o
  -2   8   5        653.70        677.89        31.70 o
  -1   8   5       2350.32       2410.06       128.13 o
   0   8   5       2004.98       2038.02        90.19 o
   1   8   5       1140.69        542.58       136.67 o
   2   8   5       1934.84       1238.09       185.84 o
   3   8   5        375.39        323.03        42.75 o
   4   8   5        127.36         93.48        26.79 o
   5   8   5        325.57        334.03        48.72 o
   6   8   5        570.80        559.55        62.77 o
  -7   9   5        466.61        468.97        85.99 o
  -6   9   5         37.30         53.83        42.08 o
  -5   9   5         36.79         19.51        17.29 o
  -4   9   5       1421.66       1319.10        82.78 o
  -3   9   5       4532.43       4584.55       140.86 o
  -2   9   5       1026.77       1102.42        43.29 o
  -1   9   5       1667.93       1814.41        85.98 o
   0   9   5         24.56         13.43         9.70 o
   1   9   5        324.32        290.11        44.74 o
   2   9   5       1042.64        863.61       176.72 o
   3   9   5       2693.24       2619.73       299.76 o
   4   9   5         42.21          1.64        16.69 o
   5   9   5        620.75        627.10        63.72 o
  -7  10   5        103.87         43.58        40.01 o
  -6  10   5        788.95        656.22        99.10 o
  -5  10   5        267.19        238.83        63.17 o
  -4  10   5       1428.81       1248.31        80.30 o
  -3  10   5        231.74        207.30        24.67 o
  -2  10   5          0.42         -6.16         8.25 o
  -1  10   5        480.08        492.20        70.75 o
   0  10   5       2530.78       2743.86       166.43 o
   1  10   5        344.31        183.57        92.02 o
   2  10   5       2170.15       1025.93       215.26 o
   3  10   5          1.71          7.21        26.02 o
   4  10   5        124.75         50.42        26.07 o
   5  10   5          0.03         -4.41        24.75 o
  -6  11   5        238.77        245.70        73.77 o
  -5  11   5          8.22         12.38        30.84 o
  -4  11   5        257.08        237.12        34.16 o
  -3  11   5       2498.79       2515.04       106.62 o
  -2  11   5        254.32        235.35        26.63 o
  -1  11   5       4242.53       4586.17       166.77 o
   0  11   5        111.10         96.90        36.18 o
   1  11   5        270.01        187.72        62.32 o
   2  11   5        665.82        704.45       154.99 o
   3  11   5        924.73        763.87       195.98 o
   4  11   5         54.09         31.81        30.34 o
   5  11   5        654.47        638.94        92.60 o
  -6  12   5        665.18        637.75        98.17 o
  -5  12   5          5.84        -11.52        29.01 o
  -4  12   5        331.92        268.25        58.78 o
  -3  12   5         15.22          1.27        12.59 o
  -2  12   5         19.90         30.69        16.82 o
  -1  12   5          8.64        -13.73        13.73 o
   0  12   5       5179.22       5706.77       299.31 o
   1  12   5         35.39         35.61        29.70 o
   2  12   5        941.41        798.40       195.47 o
   3  12   5         34.40         37.57        25.33 o
   4  12   5        128.97        113.25        37.87 o
  -5  13   5         26.69         12.66        33.56 o
  -4  13   5         78.28         40.63        39.22 o
  -3  13   5        765.63        772.17        61.14 o
  -2  13   5         45.47         68.41        29.72 o
  -1  13   5       1810.91       2219.96       118.85 o
   0  13   5        247.30        159.12        57.36 o
   1  13   5        232.01        214.65        95.79 o
   2  13   5          1.18         33.71        24.56 o
   3  13   5        697.18        475.32       197.10 o
   4  13   5        227.83        133.58        46.78 o
  -5  14   5         34.68         48.65        48.92 o
  -4  14   5        397.07        426.03        79.91 o
  -3  14   5         19.27        -20.15        27.20 o
  -2  14   5        660.95        727.46        66.29 o
  -1  14   5        123.62        102.21        39.49 o
   0  14   5       2311.44       2668.93       179.10 o
   1  14   5          2.72          0.98        25.40 o
   2  14   5        808.87        824.45        99.54 o
   3  14   5        233.80        192.10        72.96 o
  -4  15   5        150.85        160.91        68.81 o
  -3  15   5       1011.62       1189.91       117.21 o
  -2  15   5        184.22        180.93        62.86 o
  -1  15   5        307.69        465.63        90.68 o
   0  15   5         45.75         52.42        41.86 o
   1  15   5         23.79         -6.90        32.34 o
   2  15   5         82.26         49.93        36.75 o
  -3  16   5         16.21          1.27        70.75 o
  -2  16   5        148.58        252.88        64.23 o
  -1  16   5        125.68        183.06        49.51 o
   0  16   5        636.44        694.91       153.60 o
   1  16   5          0.77         21.40        36.62 o
  -8   0   6        177.27        302.32        80.41 o
  -6   0   6        713.11        652.12        86.01 o
  -4   0   6      13854.93      13792.27       546.63 o
  -2   0   6       1439.79       1402.25        64.45 o
   0   0   6       2001.45       1868.50       139.82 o
   4   0   6         86.54         40.71        41.21 o
   6   0   6        652.41        650.65       156.73 o
  -8   1   6         27.25         21.01        30.92 o
  -7   1   6       1730.50       1819.24       120.36 o
  -6   1   6         74.86         63.64        23.76 o
  -5   1   6       1236.66       1283.40        85.85 o
  -4   1   6        440.10        443.15        25.75 o
  -3   1   6       4057.17       4199.06       134.03 o
  -2   1   6         82.07         42.55        25.73 o
  -1   1   6      17934.29      18925.04       521.95 o
   0   1   6        211.65        207.29        18.70 o
   2   1   6        118.45        137.32        19.19 o
   4   1   6         88.94         55.98        14.73 o
   5   1   6       3543.00       1827.95       411.66 o
   6   1   6         44.84         65.70        22.89 o
  -8   2   6         35.21         36.01        26.19 o
  -7   2   6         30.53         42.10        24.16 o
  -6   2   6       1675.06       1617.04       105.80 o
  -5   2   6        697.80        777.23        63.12 o
  -4   2   6       9735.20      10815.91       467.14 o
  -3   2   6        874.89        912.54        46.75 o
  -2   2   6       2753.39       2664.87        90.44 o
  -1   2   6       3363.29       3455.45       123.18 o
   0   2   6       4302.66       3955.92       126.33 o
   1   2   6          5.82          8.93         7.00 o
   3   2   6        126.57        108.13        18.04 o
   4   2   6        530.49        532.20        47.29 o
   5   2   6        339.72        390.39        39.82 o
   6   2   6        574.61        675.78        80.52 o
  -8   3   6         66.02        110.74        34.80 o
  -7   3   6       1266.91       1245.15       148.15 o
  -6   3   6         84.25         51.00        39.31 o
  -5   3   6        822.07        973.72        72.51 o
  -4   3   6       1274.35       1356.58        84.47 o
  -3   3   6        154.75        163.18        30.47 o
  -2   3   6       1192.60       1292.83        51.69 o
  -1   3   6      19769.29      19101.42       787.90 o
   0   3   6        642.95        665.28        38.99 o
   1   3   6        496.61        506.19        36.31 o
   2   3   6        240.43        270.18        25.76 o
   4   3   6        334.82        355.06        71.67 o
   5   3   6       1862.02       2063.09       129.60 o
   6   3   6         15.99         24.70        22.96 o
  -8   4   6         84.73         53.32        32.50 o
  -7   4   6        249.31        307.75        50.08 o
  -6   4   6       1109.41       1245.16        98.69 o
  -5   4   6        477.98        436.56        35.59 o
  -4   4   6       3820.50       3864.18       156.69 o
  -3   4   6        123.25        128.18        19.71 o
  -2   4   6       2708.78       2763.04        97.90 o
  -1   4   6        863.76        806.19        35.06 o
   0   4   6       5066.57       2578.34       266.05 o
   1   4   6       1363.93       1362.17        64.79 o
   3   4   6         29.23         16.06        14.77 o
   4   4   6        348.13        321.29        55.70 o
   5   4   6          1.12         -1.33        16.56 o
   6   4   6        236.67        244.88        43.04 o
  -8   5   6        171.21        177.12        44.24 o
  -7   5   6        637.23        608.94        86.82 o
  -6   5   6        140.79         94.56        29.21 o
  -5   5   6        108.92        121.69        21.40 o
  -4   5   6        154.29        140.05        13.17 o
  -3   5   6       2719.90       2716.18       117.72 o
  -2   5   6       1600.29       1629.53        54.55 o
  -1   5   6       5277.71       4962.89       306.98 o
   0   5   6        365.72        393.96        43.46 o
   1   5   6        192.88        196.35        22.43 o
   2   5   6        246.85        282.26        31.54 o
   3   5   6        597.66        489.77       128.81 o
   4   5   6         66.33         48.81        18.58 o
   5   5   6        687.13        704.06        86.40 o
   6   5   6        360.33        362.03        49.99 o
  -8   6   6        188.91         98.39        56.37 o
  -7   6   6        204.92        136.27        49.96 o
  -6   6   6        599.46        537.77        55.98 o
  -5   6   6        563.01        495.40        67.40 o
  -4   6   6       2642.41       2698.03       103.91 o
  -3   6   6       1937.22       1985.58        65.79 o
  -2   6   6        261.84        321.04        17.80 o
  -1   6   6        575.95        522.34        57.56 o
   0   6   6        379.60        336.54        30.08 o
   1   6   6       1583.26        930.96       150.02 o
   2   6   6       1926.16       1869.01        82.58 o
   3   6   6          4.52          5.97        12.78 o
   4   6   6        189.59        162.56        32.85 o
   5   6   6          0.25         22.16        18.69 o
   6   6   6        179.68        158.00        72.75 o
  -7   7   6        647.00        603.02        64.19 o
  -6   7   6        926.74        893.68        73.43 o
  -5   7   6          0.14         -6.33        26.38 o
  -4   7   6         19.89          4.86        13.02 o
  -3   7   6       5326.17       5305.41       154.78 o
  -2   7   6       2144.55       2267.64        75.44 o
  -1   7   6        285.25        316.95        39.93 o
   0   7   6       2053.94       1935.50       167.65 o
   1   7   6       1345.66        796.92       154.91 o
   2   7   6         21.92         17.25        15.23 o
   3   7   6        645.27        606.29        69.80 o
   4   7   6        967.88       1027.41        86.97 o
   5   7   6        189.82        202.31        67.55 o
   6   7   6        292.52        268.24        47.81 o
  -7   8   6          0.28         -1.42        43.79 o
  -6   8   6        403.83        357.04        45.41 o
  -5   8   6       3039.21       2866.02       153.53 o
  -4   8   6       1177.14       1087.13        78.60 o
  -3   8   6       2489.35       2595.05        77.73 o
  -2   8   6         32.44         62.45        11.21 o
  -1   8   6          0.07          4.01        10.23 o
   0   8   6        387.66        397.41        48.55 o
   1   8   6       1992.16       1034.81       176.82 o
   2   8   6        700.11        610.34       140.65 o
   3   8   6       1415.91       1323.24        98.90 o
   4   8   6         89.08         72.65        27.14 o
   5   8   6        126.80         75.83        31.89 o
  -7   9   6        192.57        156.53        62.30 o
  -6   9   6       1275.85       1179.01        89.34 o
  -5   9   6         28.33         25.47        19.34 o
  -4   9   6         10.94         11.21        13.82 o
  -3   9   6        380.78        372.15        26.41 o
  -2   9   6       3053.33       3294.43        98.26 o
  -1   9   6         14.12          9.82        12.16 o
   0   9   6       2780.17       2705.27       118.18 o
   1   9   6          2.73          8.70        21.79 o
   2   9   6         14.16         14.08        16.56 o
   3   9   6         29.54         33.98        25.56 o
   4   9   6       1971.82       2086.62       221.94 o
   5   9   6        141.06         90.92        31.66 o
  -7  10   6          7.69         -8.99        37.77 o
  -6  10   6        405.13        339.64        75.82 o
  -5  10   6       1670.97       1563.65        99.41 o
  -4  10   6         43.08         -0.52        16.74 o
  -3  10   6       2358.30       2408.51        84.68 o
  -2  10   6        150.20        179.90        23.58 o
  -1  10   6        565.86        572.15        71.05 o
   0  10   6        775.24        737.39        85.74 o
   1  10   6        967.30        845.72        85.71 o
   2  10   6         68.87         23.43        39.56 o
   3  10   6       1614.23        714.55       185.97 o
   4  10   6        123.81         91.40        33.23 o
   5  10   6          8.60         13.05        26.26 o
  -6  11   6        487.70        433.87        82.58 o
  -5  11   6          4.94         -9.08        29.70 o
  -4  11   6         32.08         31.14        34.29 o
  -3  11   6        158.62        148.85        27.47 o
  -2  11   6       1951.42       2178.21       114.34 o
  -1  11   6        834.64        853.49       150.72 o
   0  11   6       2521.53       2640.32       167.65 o
   1  11   6        167.08         99.05        56.49 o
   2  11   6        474.45        467.00       106.55 o
   3  11   6         62.50         32.95        25.85 o
   4  11   6       1057.09        270.27       169.91 o
  -6  12   6         45.23        -30.41        30.41 o
  -5  12   6        807.19        853.38       109.06 o
  -4  12   6        169.89         92.44        41.67 o
  -3  12   6       2883.78       2912.38       117.51 o
  -2  12   6          0.08        -10.35        20.66 o
  -1  12   6         31.52         -4.13        31.70 o
   0  12   6        170.43        174.26        73.07 o
   1  12   6       2318.93       2240.94       157.66 o
   2  12   6        160.35         30.55        45.71 o
   3  12   6        588.05        507.76       177.58 o
   4  12   6        244.54        163.24        44.86 o
  -5  13   6          7.66        -34.10        34.10 o
  -4  13   6          0.08        -15.21        21.28 o
  -3  13   6        105.29         72.24        24.19 o
  -2  13   6       3535.88       4174.32       476.58 o
  -1  13   6         88.07        130.87        47.24 o
   0  13   6       1886.08       2065.64       176.72 o
   1  13   6        120.54         84.15        57.39 o
   2  13   6         88.89         77.56        52.42 o
   3  13   6         12.81         35.55        28.56 o
  -4  14   6         33.67         31.43        48.97 o
  -3  14   6        923.10       1058.35       108.12 o
  -2  14   6        222.52        183.64        43.68 o
  -1  14   6         20.28         32.19        27.66 o
   0  14   6        121.57        144.41        44.40 o
   1  14   6       1614.03       1810.49       364.46 o
   2  14   6        121.12         83.32        37.07 o
   3  14   6        696.90        603.05       137.50 o
  -3  15   6          3.69         25.96        54.28 o
  -2  15   6       1078.28       1213.32       118.64 o
  -1  15   6         11.77        -22.18        34.68 o
   0  15   6        687.87        784.38       100.49 o
   1  15   6         44.03         25.76        36.08 o
   2  15   6          0.40        -17.48        56.92 o
  -2  16   6          8.10         10.22        39.36 o
  -1  16   6         58.11         99.39        71.10 o
   0  16   6          2.15        -33.88        44.52 o
  -7   0   7       1083.63       1081.91       126.85 o
  -5   0   7       3987.63       4115.41       292.67 o
  -3   0   7      26122.29      26689.48      1035.74 o
  -1   0   7       2729.06       2573.26       116.81 o
   1   0   7       3523.42       3322.53       159.81 o
   5   0   7        625.37        717.82        86.32 o
  -8   1   7        273.05        256.43        78.68 o
  -7   1   7         63.56         54.69        27.75 o
  -6   1   7       4230.88       4555.93       233.32 o
  -5   1   7        170.57        185.40        37.09 o
  -4   1   7       1680.25       1743.61       103.20 o
  -3   1   7        705.23        752.30        38.42 o
  -2   1   7        811.82        786.05        26.07 o
  -1   1   7         72.51         61.45         9.08 o
   0   1   7      13293.93      13288.72       359.45 o
   1   1   7        302.70        301.10        24.24 o
   3   1   7          3.07          4.84         9.23 o
   5   1   7        162.87        174.01        50.38 o
   6   1   7        577.22        697.34        57.69 o
  -8   2   7          0.50         13.08        26.08 o
  -7   2   7        594.35        564.81        75.54 o
  -6   2   7         59.91         61.19        25.86 o
  -5   2   7        883.50       1017.53        76.39 o
  -4   2   7        269.61        313.13        37.46 o
  -3   2   7      13896.35      14248.52       471.15 o
  -2   2   7          4.18          3.66         7.06 o
  -1   2   7       4007.45       4259.75       120.17 o
   0   2   7       2348.47       2437.71        77.24 o
   1   2   7       4008.44       4228.39       157.34 o
   2   2   7        549.61        579.78        38.82 o
   4   2   7          0.86         -8.95         8.95 o
   5   2   7        656.26        768.42        56.63 o
   6   2   7          0.17        -13.36        24.03 o
  -8   3   7        352.57        251.88        53.95 o
  -7   3   7         67.20        114.64        34.74 o
  -6   3   7       2156.59       2316.70       137.63 o
  -5   3   7         87.07        114.38        27.99 o
  -4   3   7       1848.25       1796.45       106.07 o
  -3   3   7         75.59         63.20        12.09 o
  -2   3   7       2924.76       2947.71       102.16 o
  -1   3   7         20.98         18.11         7.49 o
   0   3   7       7909.22       7355.23       554.73 o
   1   3   7        831.79        843.06        40.73 o
   2   3   7        331.00        298.71        28.22 o
   3   3   7        111.95        107.16        21.62 o
   4   3   7         68.99         49.89        24.88 o
   5   3   7        122.89         77.20        30.24 o
   6   3   7        923.92       1264.11       103.25 o
  -8   4   7        118.37        173.63       102.22 o
  -7   4   7        141.89        131.92        38.81 o
  -6   4   7         80.37         57.13        22.79 o
  -5   4   7        253.47        279.65        37.96 o
  -4   4   7        227.64        238.77        24.35 o
  -3   4   7       6116.22       6076.11       193.55 o
  -2   4   7        761.57        818.52        40.76 o
  -1   4   7        910.92        855.15        46.55 o
   0   4   7          0.04          4.06         7.38 o
   1   4   7       2326.96       2253.58        98.26 o
   2   4   7         28.69         20.08        12.26 o
   4   4   7        202.01        309.25        44.54 o
   5   4   7        540.52        721.44        73.06 o
   6   4   7         39.15         46.77        25.71 o
  -8   5   7        126.89        130.45        40.81 o
  -7   5   7        168.72        209.66        44.15 o
  -6   5   7       1126.87       1223.84        89.76 o
  -5   5   7        125.30        161.59        32.21 o
  -4   5   7        628.82        562.95        90.63 o
  -3   5   7        107.00         86.43        16.88 o
  -2   5   7       1033.76       1070.23        40.06 o
  -1   5   7       1895.29       1866.93        73.32 o
   0   5   7       2456.60       1464.40       199.06 o
   1   5   7         43.03         41.83        13.92 o
   2   5   7        732.29        657.61        43.23 o
   3   5   7        493.86        458.89        70.27 o
   4   5   7        233.47        132.66        54.21 o
   5   5   7        162.37        109.49        57.19 o
   6   5   7        564.33        722.32        80.34 o
  -7   6   7        111.35        113.52        32.20 o
  -6   6   7         48.07         51.70        23.16 o
  -5   6   7        576.72        537.35        52.86 o
  -4   6   7        609.23        542.48        51.50 o
  -3   6   7       1035.93       1083.77        51.88 o
  -2   6   7       1112.55       1078.34        42.71 o
  -1   6   7       1362.51       1401.06        65.29 o
   0   6   7        313.20        408.35        78.34 o
   1   6   7         62.23         64.31        22.16 o
   2   6   7        679.27        657.55        66.15 o
   3   6   7       1275.34       1267.83        93.34 o
   4   6   7        584.17        547.47        62.29 o
   5   6   7         40.11         44.61        28.13 o
  -7   7   7        443.09        455.63        57.99 o
  -6   7   7        824.32        812.65        72.09 o
  -5   7   7       2009.55       2114.95       171.97 o
  -4   7   7        400.20        331.88        43.70 o
  -3   7   7        613.13        671.94        40.42 o
  -2   7   7         77.56         66.22        15.18 o
  -1   7   7       1401.97       1524.45       110.90 o
   0   7   7        415.44        445.71        33.95 o
   1   7   7       1758.45        854.38       162.01 o
   2   7   7       1472.61       1342.75       101.76 o
   3   7   7         25.10         10.84        16.49 o
   4   7   7        222.84        113.06        54.09 o
   5   7   7        547.44        445.82        95.70 o
  -7   8   7         15.27         -4.58        26.39 o
  -6   8   7         39.30         51.84        22.48 o
  -5   8   7        576.56        555.65        55.72 o
  -4   8   7       1524.63       1458.30       133.38 o
  -3   8   7         61.11         54.63        16.47 o
  -2   8   7        972.60       1037.56        56.06 o
  -1   8   7        109.11         83.90        17.97 o
   0   8   7         61.80         49.07        21.69 o
   1   8   7         26.05         31.54        19.58 o
   2   8   7       2141.52       1126.24       210.96 o
   3   8   7        210.65        235.36        45.98 o
   4   8   7        857.91        904.14        86.63 o
   5   8   7         34.33         46.91        28.69 o
  -7   9   7        772.71        528.57        98.47 o
  -6   9   7        310.80        263.30        44.58 o
  -5   9   7       2484.04       2306.39       133.81 o
  -4   9   7         93.47         92.83        24.40 o
  -3   9   7         74.41         35.09        20.82 o
  -2   9   7        474.35        538.62        33.62 o
  -1   9   7        194.66        185.06        24.33 o
   0   9   7       1309.24       1163.37        93.87 o
   1   9   7       2853.05       1474.71       300.17 o
   2   9   7        350.90        314.84        52.02 o
   3   9   7         39.74         18.75        28.14 o
   4   9   7          0.42        -17.51        17.51 o
   5   9   7        331.67        257.82        88.58 o
  -6  10   7         21.86        -23.93        31.72 o
  -5  10   7         30.26          7.87        19.02 o
  -4  10   7       1612.21       1417.35        76.77 o
  -3  10   7         87.10         95.61        23.08 o
  -2  10   7       2027.88       2108.74        95.91 o
  -1  10   7          0.70        -18.86        28.08 o
   0  10   7         69.46         46.20        68.80 o
   1  10   7        214.61        139.04        61.56 o
   2  10   7       3581.32       1842.00       297.49 o
   3  10   7         14.97          9.13        19.87 o
   4  10   7        686.87        664.11       120.35 o
  -6  11   7        176.23        111.93        56.13 o
  -5  11   7       1132.91       1052.34       109.07 o
  -4  11   7         87.10        100.12        24.57 o
  -3  11   7         61.50         52.32        21.29 o
  -2  11   7        325.71        358.92        41.33 o
  -1  11   7       2642.55       3161.61       340.71 o
   0  11   7        414.15        419.70       175.40 o
   1  11   7       1006.63        873.01        90.65 o
   2  11   7        124.25        101.61        33.24 o
   3  11   7         16.05         18.70        29.35 o
   4  11   7         74.96         36.62        48.45 o
  -5  12   7         61.29         25.29        33.46 o
  -4  12   7       1281.69       1176.45        89.28 o
  -3  12   7        262.08        237.98        43.53 o
  -2  12   7       3039.95       3290.56       167.16 o
  -1  12   7        134.13        158.11        61.55 o
   0  12   7        269.50        234.21        95.45 o
   1  12   7          7.22         13.97        39.02 o
   2  12   7       1083.60       1098.76       197.39 o
   3  12   7        200.30        132.67        39.02 o
  -5  13   7       1007.57        911.78        84.08 o
  -4  13   7          7.29        -12.97        26.06 o
  -3  13   7         85.46         57.74        28.63 o
  -2  13   7         31.02         -4.06        25.46 o
  -1  13   7       2178.37       2496.70       337.63 o
   0  13   7         50.85         47.00        35.85 o
   1  13   7       1235.58       1215.00       113.44 o
   2  13   7         63.04         63.38        34.68 o
   3  13   7         10.78         23.10        28.06 o
  -4  14   7       1015.26       1182.60       136.24 o
  -3  14   7         34.58         22.45        36.16 o
  -2  14   7       1582.91       1773.72       177.73 o
  -1  14   7          7.83         10.28        40.78 o
   0  14   7          6.83        -23.57        48.91 o
   1  14   7          5.59        -17.47        31.90 o
   2  14   7        495.63        460.86        73.87 o
  -3  15   7         46.27         79.11        43.86 o
  -2  15   7         16.38         19.49        38.86 o
  -1  15   7        747.34        820.57       164.26 o
   0  15   7         23.89        -14.40        30.99 o
   1  15   7        678.73        575.63        92.27 o
  -8   0   8       1686.58       1542.84       170.73 o
  -6   0   8       1672.46       1831.20       170.71 o
  -4   0   8        385.40        334.14        56.17 o
  -2   0   8       5184.27       4897.96       175.92 o
   0   0   8       4082.21       4319.44       270.45 o
   2   0   8       3471.89       3589.10       177.36 o
   6   0   8         74.80         77.44        62.70 o
  -8   1   8          0.07         10.49        29.87 o
  -7   1   8        475.20        457.90        62.17 o
  -6   1   8         17.73          5.04        20.79 o
  -5   1   8       8192.90       8179.15       423.03 o
  -4   1   8         47.58         42.48        10.62 o
  -3   1   8       1154.71       1166.94        62.54 o
  -2   1   8        954.58        921.98        27.07 o
  -1   1   8       1794.49       1705.37       110.81 o
   0   1   8          4.14         13.92         7.56 o
   1   1   8      11730.60      12411.96       378.44 o
   2   1   8        770.86        798.12        61.20 o
   4   1   8         15.70         -8.66         9.30 o
   5   1   8         22.55         22.59        17.22 o
   6   1   8         11.85         11.40        29.27 o
  -8   2   8       1132.57       1200.81       104.33 o
  -7   2   8        329.60        214.75        84.05 o
  -6   2   8       1349.04       1332.91        97.74 o
  -5   2   8         40.24         21.67        18.30 o
  -4   2   8        361.68        313.50        25.74 o
  -3   2   8         11.09          9.59         9.88 o
  -2   2   8       9715.72       9819.96       258.64 o
  -1   2   8        511.03        471.94        23.14 o
   0   2   8        405.16        436.24        24.60 o
   1   2   8       1860.69       1958.62        97.57 o
   2   2   8        703.47        765.39        47.07 o
   3   2   8        388.96        414.68        38.18 o
   4   2   8       1181.54       1367.76       123.02 o
   5   2   8         86.45         72.66        30.40 o
  -8   3   8          8.46         16.82        28.96 o
  -7   3   8        358.72        384.74        56.71 o
  -6   3   8          0.44         -9.01        13.65 o
  -5   3   8       3013.66       3038.60       165.62 o
  -4   3   8        161.86        177.96        21.07 o
  -3   3   8       1896.10       1843.63        71.50 o
  -2   3   8       1299.36       1309.68        45.14 o
  -1   3   8       3697.84       3737.57       189.73 o
   0   3   8          3.60          2.05         8.65 o
   1   3   8       3317.59       3490.54       119.27 o
   2   3   8        329.42        331.05        31.24 o
   3   3   8        734.93        849.11        55.42 o
   4   3   8        115.67         59.72        21.79 o
   5   3   8        151.69        156.86        43.03 o
  -8   4   8        699.09        620.92        76.95 o
  -7   4   8        151.51        125.55        38.61 o
  -6   4   8        660.74        724.63        68.37 o
  -5   4   8         24.15         43.16        20.32 o
  -4   4   8        356.12        371.54        32.00 o
  -3   4   8        430.40        432.64        28.71 o
  -2   4   8       7112.16       7679.66       209.51 o
  -1   4   8       1344.34       1543.12        57.61 o
   0   4   8       1103.91        997.83        94.41 o
   1   4   8        554.84        548.50        39.15 o
   2   4   8          9.20         -1.46         9.70 o
   3   4   8        260.18        265.04        41.08 o
   4   4   8       1396.24       1563.27       110.55 o
   5   4   8        274.64        348.72        55.76 o
  -8   5   8          0.68          9.78        28.13 o
  -7   5   8         29.77         37.14        39.35 o
  -6   5   8         37.69         63.69        31.06 o
  -5   5   8        920.62        993.58        78.03 o
  -4   5   8       1147.93       1176.43        62.62 o
  -3   5   8       2051.87       2138.72        82.94 o
  -2   5   8        754.64        831.17        74.46 o
  -1   5   8        639.70        650.42        42.84 o
   0   5   8        319.56         15.32        60.14 o
   1   5   8       1764.79       1577.09       111.33 o
   2   5   8        288.42        301.00        30.62 o
   3   5   8        934.08        957.24        81.56 o
   4   5   8        521.74        605.86        67.10 o
   5   5   8         81.15         33.69        33.03 o
  -7   6   8        428.06        360.94        74.12 o
  -6   6   8        425.65        389.90        82.18 o
  -5   6   8        577.30        552.29        56.03 o
  -4   6   8        305.95        346.89        42.01 o
  -3   6   8       1331.45       1352.30        62.46 o
  -2   6   8        666.21        703.74        42.19 o
  -1   6   8       2732.63       2698.37       141.68 o
   0   6   8       2859.61       1677.44       236.65 o
   1   6   8        136.92        132.30        23.28 o
   2   6   8        103.51         59.70        43.68 o
   3   6   8        382.30        402.42        53.64 o
   4   6   8        949.81        983.53        87.27 o
   5   6   8        706.49        791.68        82.92 o
  -7   7   8         12.62          5.07        23.83 o
  -6   7   8        238.80        220.45        43.26 o
  -5   7   8        142.73        125.16        32.37 o
  -4   7   8        699.80        696.37        48.08 o
  -3   7   8         64.49         54.75        15.51 o
  -2   7   8          3.84        -11.02        40.68 o
  -1   7   8        307.82        272.00        44.66 o
   0   7   8        859.86        915.52        56.25 o
   1   7   8       1663.70        802.73       175.13 o
   2   7   8       1494.60       1363.78       101.58 o
   3   7   8        250.75        318.71        50.69 o
   4   7   8         91.04         50.41        54.90 o
   5   7   8         41.47         42.97        24.96 o
  -7   8   8        940.96        802.21        77.11 o
  -6   8   8         92.64         55.15        29.85 o
  -5   8   8        188.44        154.85        49.38 o
  -4   8   8         74.51         73.90        21.88 o
  -3   8   8        220.85        239.57        30.47 o
  -2   8   8        449.26        503.90        39.09 o
  -1   8   8       1493.60       1539.75       168.69 o
   0   8   8       2370.87       2341.75       281.00 o
   1   8   8        136.90        127.44        46.19 o
   2   8   8         50.66         69.47        26.56 o
   3   8   8       1603.99       1486.97       196.17 o
   4   8   8        391.43        266.09        58.17 o
  -7   9   8        102.05         42.26        52.03 o
  -6   9   8        428.07        412.81        52.92 o
  -5   9   8        212.91        208.44        39.65 o
  -4   9   8        573.29        581.49        43.13 o
  -3   9   8        347.67        321.41        33.05 o
  -2   9   8          0.72          3.49        12.77 o
  -1   9   8        186.46        184.13        27.16 o
   0   9   8       2073.75       2126.05       142.53 o
   1   9   8        219.47        105.90        42.47 o
   2   9   8       2135.63       1209.08       247.71 o
   3   9   8        144.44        127.66        58.55 o
   4   9   8         41.26         22.65        24.20 o
  -6  10   8         48.79         48.85        28.94 o
  -5  10   8          3.44         19.72        21.88 o
  -4  10   8         83.40         74.05        20.11 o
  -3  10   8       1636.06       1713.90        81.59 o
  -2  10   8        980.05       1015.07        84.34 o
  -1  10   8       1595.00       1561.56       305.98 o
   0  10   8        240.39        240.54        74.26 o
   1  10   8        143.88         73.10        35.94 o
   2  10   8         61.31         41.63        23.24 o
   4  10   8        171.79         60.86        49.90 o
  -6  11   8        650.56        534.59        95.49 o
  -5  11   8         57.95         56.54        23.87 o
  -4  11   8       1861.11       1834.42        88.51 o
  -3  11   8        451.57        410.50        48.45 o
  -2  11   8          1.55        -11.30        30.60 o
  -1  11   8         22.24        -11.72        31.66 o
   0  11   8       2149.65       2139.24       155.33 o
   1  11   8        118.18         57.40        32.60 o
   2  11   8       1053.99        658.64       210.25 o
   3  11   8        276.68        162.08        75.72 o
  -5  12   8         65.11         58.30        31.65 o
  -4  12   8         44.01         -1.49        21.44 o
  -3  12   8       1250.52       1331.37       118.77 o
  -2  12   8         63.01         49.39        31.02 o
  -1  12   8       1715.27       1645.78       263.13 o
   0  12   8         44.53         15.00        29.23 o
   1  12   8         23.57         36.37        31.84 o
   2  12   8          4.11         -4.69        23.42 o
   3  12   8        245.23        172.88       107.99 o
  -4  13   8       1287.67       1412.36       120.04 o
  -3  13   8          0.04        -47.54        47.54 o
  -2  13   8         17.29         27.54        30.70 o
  -1  13   8          3.60         23.40        29.86 o
   0  13   8        938.97        928.22       103.36 o
   1  13   8        150.08         75.18        47.29 o
   2  13   8        485.01        429.54        72.25 o
  -3  14   8        576.10        613.42        97.05 o
  -2  14   8          2.83         -6.91        30.50 o
  -1  14   8        886.13       1047.30       132.33 o
   0  14   8          5.99          9.10        34.03 o
   1  14   8         34.38         -3.37        51.66 o
  -2  15   8         16.64        -27.83        30.89 o
  -1  15   8          0.00        -24.56        37.73 o
  -7   0   9       1808.27       1865.55       187.30 o
  -5   0   9        949.67        892.26       104.33 o
  -3   0   9        123.22        108.28        17.92 o
  -1   0   9       5593.26       5605.70       239.88 o
   1   0   9       3572.30       3998.73       195.10 o
   3   0   9          8.15          0.60        14.99 o
   5   0   9         45.94         14.67        24.90 o
  -8   1   9        495.70        375.17        61.97 o
  -7   1   9         72.38         59.35        38.19 o
  -6   1   9        233.18        192.33        42.52 o
  -5   1   9         31.48         -2.45        16.86 o
  -4   1   9       2814.06       2762.78       151.15 o
  -3   1   9          5.27         -0.34         6.78 o
  -2   1   9        844.84        823.84        26.83 o
  -1   1   9       1333.92       1250.01        73.34 o
   0   1   9        626.18        632.26        31.56 o
   1   1   9          0.33         -7.47         7.47 o
   2   1   9       2291.44       2501.95        97.13 o
   3   1   9         30.59         32.59        13.04 o
   4   1   9        123.21         77.49        34.72 o
   5   1   9         23.51          3.78        16.64 o
  -8   2   9          0.03         35.04        31.31 o
  -7   2   9       1952.38       1876.88       179.08 o
  -6   2   9         60.11         57.49        28.32 o
  -5   2   9       1235.36       1366.45        96.07 o
  -4   2   9        161.71        115.56        29.42 o
  -3   2   9        723.99        735.01        36.55 o
  -2   2   9         59.85         61.42        13.26 o
  -1   2   9       5459.17       5212.30       249.12 o
   0   2   9       2783.62       2622.78       119.48 o
   1   2   9       2474.54       2591.50        88.28 o
   2   2   9         99.66         74.73        19.17 o
   3   2   9         23.44         16.25        12.73 o
   4   2   9         64.43         39.73        21.39 o
   5   2   9        553.86        683.71        73.42 o
  -8   3   9        337.22        314.91        61.80 o
  -7   3   9        134.22        110.73        36.31 o
  -6   3   9         36.17         -6.52        18.96 o
  -5   3   9         86.94         92.16        28.96 o
  -4   3   9       4526.88       4594.99       172.34 o
  -3   3   9        301.11        301.21        23.61 o
  -2   3   9       1113.88       1204.58        55.14 o
  -1   3   9       2721.18       2832.53       104.34 o
   0   3   9        984.10       1027.47        67.42 o
   1   3   9        135.43        122.25        17.82 o
   2   3   9        887.43        949.79        56.60 o
   3   3   9        172.12         68.93        41.68 o
   4   3   9       1033.12       1199.82        95.46 o
   5   3   9         13.09         21.07        22.34 o
  -7   4   9        492.71        559.89        66.05 o
  -6   4   9        422.44        439.59        57.10 o
  -5   4   9       1793.42       1809.78       116.95 o
  -4   4   9       1504.33       1570.24        76.23 o
  -3   4   9        265.94        248.92        24.79 o
  -2   4   9       1075.13       1180.92        55.88 o
  -1   4   9       4307.39       4591.14       172.70 o
   0   4   9       1168.26       1175.60       141.01 o
   1   4   9       1015.96        961.70        57.12 o
   2   4   9        500.52        519.07        45.12 o
   3   4   9          3.40         16.86        18.69 o
   4   4   9        271.68        241.84        48.81 o
   5   4   9        910.81       1045.98        94.81 o
  -7   5   9        248.75        168.88        46.20 o
  -6   5   9         79.51         77.54        30.78 o
  -5   5   9          6.73         -0.13        16.07 o
  -4   5   9       2300.05       2294.97       103.06 o
  -3   5   9       2835.08       3010.59       111.17 o
  -2   5   9       2315.79       2348.84        94.37 o
  -1   5   9        409.42        442.87        35.22 o
   0   5   9         20.66          8.12        53.67 o
   1   5   9        200.74        148.25        49.26 o
   2   5   9       1763.72       1286.16       193.29 o
   3   5   9        715.67        778.42        76.48 o
   4   5   9        795.06        836.80        84.17 o
   5   5   9         17.69         23.38        22.99 o
  -7   6   9        139.02        108.10        45.94 o
  -6   6   9        794.47        816.34        74.80 o
  -5   6   9        128.93        128.85        24.94 o
  -4   6   9        554.21        505.81        40.20 o
  -3   6   9         66.28         53.72        16.65 o
  -2   6   9       1189.12       1338.57        65.64 o
  -1   6   9       1400.96       1389.73        71.85 o
   0   6   9       1291.69       1431.02       158.18 o
   1   6   9       1798.77       1907.87       307.74 o
   2   6   9        936.76       1046.33        90.89 o
   3   6   9        124.37         44.84        25.65 o
   4   6   9        351.97        437.77        65.43 o
  -7   7   9        104.06        120.12        39.18 o
  -6   7   9         80.62         92.01        34.12 o
  -5   7   9         51.83         34.80        18.34 o
  -4   7   9        774.48        720.42        48.64 o
  -3   7   9        697.36        706.62        45.56 o
  -2   7   9       3648.28       3975.93       199.37 o
  -1   7   9        309.77        342.75        88.21 o
   0   7   9         10.97        175.64       113.14 o
   1   7   9        438.86        264.60       135.47 o
   2   7   9       2158.87       2260.78       270.09 o
   3   7   9        658.04        727.85        77.77 o
   4   7   9        253.64        235.13        53.81 o
  -7   8   9        229.10        212.05        50.09 o
  -6   8   9        485.07        447.99        77.76 o
  -5   8   9        223.16        235.98        33.44 o
  -4   8   9          0.77        -13.69        13.69 o
  -3   8   9        111.87        108.90        23.40 o
  -2   8   9       1306.75       1464.63        73.62 o
  -1   8   9       1272.16       1383.85        73.08 o
   0   8   9       3744.50       3460.67       489.61 o
   1   8   9        618.45        675.99       115.84 o
   2   8   9         48.77         35.40        26.78 o
   3   8   9        155.44        203.30        48.33 o
   4   8   9        202.78        129.36        66.50 o
  -6   9   9          1.59         -9.09        21.74 o
  -5   9   9        719.32        632.98        51.61 o
  -4   9   9        292.01        273.99        31.83 o
  -3   9   9        597.13        630.96        46.41 o
  -2   9   9       1386.83       1472.78        86.39 o
  -1   9   9         25.42         40.72        31.19 o
   0   9   9         30.92         37.80        31.49 o
   1   9   9       1542.32       1691.98       293.48 o
   2   9   9        621.42        522.32        75.04 o
   3   9   9        452.69        342.21       107.32 o
   4   9   9        274.34        199.54       122.43 o
  -6  10   9        596.28        470.01        61.39 o
  -5  10   9        319.06        302.65        41.11 o
  -4  10   9         12.76         19.68        16.95 o
  -3  10   9          3.47         12.18        14.60 o
  -2  10   9        549.95        678.81        71.88 o
  -1  10   9        421.74        382.84       100.21 o
   0  10   9       2185.71       2273.39       162.11 o
   1  10   9         39.44         30.20        31.97 o
   2  10   9          3.19        -12.89        30.58 o
   3  10   9         26.83         35.56        27.39 o
  -5  11   9        480.65        468.52        48.77 o
  -4  11   9        207.48        197.22        31.44 o
  -3  11   9       1611.99       1616.01       108.46 o
  -2  11   9         31.69        -10.32        35.98 o
  -1  11   9         77.24         49.46        37.64 o
   0  11   9         28.03         17.21        26.51 o
   1  11   9        529.52        426.30       159.51 o
   2  11   9         26.89         14.57        26.67 o
   3  11   9        564.84        611.88       105.77 o
  -5  12   9          3.98        -15.20        25.71 o
  -4  12   9         78.22         67.83        26.26 o
  -3  12   9         26.94         -0.70        29.48 o
  -2  12   9        977.60       1062.12        86.31 o
  -1  12   9         19.07         23.81        29.40 o
   0  12   9        455.29        385.80        88.00 o
   1  12   9         68.92         83.82        49.45 o
   2  12   9         44.14         63.92        44.03 o
  -4  13   9          4.11         24.39        25.02 o
  -3  13   9        973.10       1132.11        87.01 o
  -2  13   9         61.68         43.26        31.35 o
  -1  13   9          1.28          3.45        34.24 o
   0  13   9          0.46         14.73        29.29 o
   1  13   9        117.53         95.75        60.61 o
  -2  14   9        378.40        356.35        63.01 o
  -1  14   9          9.04        -42.22        43.02 o
   0  14   9        561.22        594.73        85.06 o
  -6   0  10        984.62        875.56       110.80 o
  -4   0  10        104.42         34.56        37.74 o
  -2   0  10        133.74        125.10        17.60 o
   0   0  10       1426.03       1623.04        88.14 o
   2   0  10        400.77        435.86        48.58 o
   4   0  10         40.95         18.07        19.92 o
  -7   1  10        586.17        648.41        75.77 o
  -6   1  10          4.31         -9.41        18.47 o
  -5   1  10         99.50         72.85        38.30 o
  -4   1  10         23.02        -19.50        19.50 o
  -3   1  10       1860.84       1864.09        90.98 o
  -2   1  10         65.70         67.78        10.85 o
  -1   1  10       2915.22       2842.54       151.98 o
   0   1  10        174.90        208.24        32.78 o
   1   1  10          0.48         14.46         9.70 o
   2   1  10        328.95        323.18        31.30 o
   3   1  10        195.42        173.06        35.20 o
   4   1  10          0.70          7.75        14.93 o
  -7   2  10          7.05         32.43        27.88 o
  -6   2  10        677.53        630.57        68.61 o
  -5   2  10        104.67         94.96        29.39 o
  -4   2  10       1156.46       1171.92        88.59 o
  -3   2  10       1276.57       1283.25        66.95 o
  -2   2  10         95.48         97.70        18.01 o
  -1   2  10          1.24          7.08        11.28 o
   0   2  10       1482.06       1615.69        65.50 o
   1   2  10         41.95         54.44        15.35 o
   2   2  10       1072.76       1134.81        53.51 o
   3   2  10         81.84         60.62        15.69 o
   4   2  10          2.04         -5.90        15.83 o
  -7   3  10        793.02        740.02        80.31 o
  -6   3  10         81.52         93.65        35.30 o
  -5   3  10          0.51         -1.35        27.36 o
  -4   3  10        195.56        251.27        63.17 o
  -3   3  10       4193.66       4296.93       146.15 o
  -2   3  10       2040.82       2111.46        85.81 o
  -1   3  10       2395.62       2331.75       156.52 o
   0   3  10        317.80        347.05        39.48 o
   1   3  10        265.12        295.16        30.49 o
   2   3  10        865.34        926.48        53.10 o
   3   3  10       1285.47       1378.99       102.18 o
   4   3  10        120.23         85.45        56.61 o
  -7   4  10         17.61         40.07        25.39 o
  -6   4  10       1142.04       1147.58        95.68 o
  -5   4  10       1257.00       1410.21       102.74 o
  -4   4  10       1623.84       1713.93       112.58 o
  -3   4  10       2121.20       2148.01        87.08 o
  -2   4  10        397.36        435.35        33.76 o
  -1   4  10        105.77        123.83        20.94 o
   0   4  10        732.93        730.43        54.08 o
   1   4  10        812.02        781.32        53.41 o
   2   4  10       1884.90       2145.88       136.82 o
   3   4  10        251.07        288.34        51.20 o
   4   4  10          1.79        -20.26        20.26 o
  -7   5  10        137.06         96.91        36.54 o
  -6   5  10        260.91        281.37        50.53 o
  -5   5  10         62.40         42.41        24.93 o
  -4   5  10       1323.34       1330.47        98.49 o
  -3   5  10       2485.39       2656.87       107.50 o
  -2   5  10       1309.49       1408.83        70.57 o
  -1   5  10       1819.19       2012.72       113.76 o
   0   5  10        109.46        147.65        50.71 o
   1   5  10         42.71         44.04        14.72 o
   2   5  10        215.27        266.40        48.38 o
   3   5  10       1148.62       1331.19       107.17 o
   4   5  10        681.57        872.04        91.64 o
  -7   6  10          5.88        -22.30        22.30 o
  -6   6  10       1125.29       1113.59        92.84 o
  -5   6  10        740.52        809.23        75.04 o
  -4   6  10       2219.29       2087.31        98.71 o
  -3   6  10       1150.42       1172.90        59.95 o
  -2   6  10        216.95        219.95        30.48 o
  -1   6  10        421.88        402.82        37.02 o
   0   6  10       2792.94       2893.82       263.05 o
   1   6  10        799.16        882.88        84.66 o
   2   6  10        747.63        767.41       117.43 o
   3   6  10        162.19        113.68        71.64 o
   4   6  10          0.01        -17.74        21.33 o
  -7   7  10        254.89        248.26        71.28 o
  -6   7  10         73.28         85.45        32.15 o
  -5   7  10        277.22        262.54        47.47 o
  -4   7  10        825.88        812.03        50.73 o
  -3   7  10       1150.20       1154.33        64.79 o
  -2   7  10       1653.08       1858.99        96.87 o
  -1   7  10       1897.40       1959.52        92.47 o
   0   7  10        278.33        298.14        67.62 o
   1   7  10        181.40         95.42        33.10 o
   2   7  10        384.33        394.76        92.53 o
   3   7  10        832.00        923.42        93.68 o
   4   7  10        314.44        453.75        69.92 o
  -6   8  10        463.83        440.30        58.91 o
  -5   8  10        821.51        854.92        78.81 o
  -4   8  10       1290.97       1232.69        64.89 o
  -3   8  10        193.28        224.16        31.58 o
  -2   8  10         88.56         82.50        22.63 o
  -1   8  10        211.82        183.65        41.27 o
   0   8  10       2354.92       2523.70       224.38 o
   1   8  10       1458.41        854.17       261.04 o
   2   8  10        424.02        199.51       106.13 o
   3   8  10          9.88         21.41        23.06 o
  -6   9  10         13.32         45.76        27.51 o
  -5   9  10         15.23        -11.08        33.92 o
  -4   9  10        181.16        223.95        30.22 o
  -3   9  10        683.66        744.12        51.39 o
  -2   9  10       1829.45       1889.29       136.15 o
  -1   9  10        462.75        532.06        72.28 o
   0   9  10        263.49        262.14        45.86 o
   1   9  10         18.36         -6.67        19.74 o
   2   9  10        320.92        250.84        99.05 o
   3   9  10        270.57        197.20        78.44 o
  -5  10  10        632.15        652.95        71.38 o
  -4  10  10        266.08        263.50        37.05 o
  -3  10  10        136.23        139.36        26.72 o
  -2  10  10        184.14        207.04        42.12 o
  -1  10  10        559.62        662.51        71.26 o
   0  10  10        277.00        216.88        79.35 o
   1  10  10       1075.96       1028.21       104.34 o
   2  10  10        278.31        126.55        50.47 o
  -5  11  10          1.05         -3.15        20.23 o
  -4  11  10        163.79        140.65        29.13 o
  -3  11  10        103.64         67.43        59.95 o
  -2  11  10        866.35        946.30       111.00 o
  -1  11  10         15.88         -1.11        28.21 o
   0  11  10         86.07        114.12        54.73 o
   1  11  10         49.69         31.72        36.14 o
   2  11  10         37.56         36.03        31.48 o
  -4  12  10          5.89         11.38        23.98 o
  -3  12  10          1.41         26.47        28.41 o
  -2  12  10         33.58         -9.62        28.85 o
  -1  12  10        214.29        232.69        55.74 o
   0  12  10          9.08         47.02        27.88 o
   1  12  10        386.40        395.80       139.42 o
  -3  13  10         30.18         10.53        29.19 o
  -2  13  10        768.99        864.94        88.31 o
  -1  13  10          6.75         14.38        32.14 o
   0  13  10        183.26        145.75        59.55 o
  -7   0  11          9.66          7.75        32.66 o
  -5   0  11        367.60        251.62        63.04 o
  -3   0  11       1735.16       1736.72       158.97 o
  -1   0  11         14.27         89.75        60.11 o
   1   0  11       1147.99       1140.25        98.59 o
   3   0  11        634.28        710.42        69.18 o
  -7   1  11         42.50         35.31        29.74 o
  -6   1  11        549.47        569.59        69.13 o
  -5   1  11          6.37        -14.53        17.11 o
  -4   1  11        194.77        216.01        39.75 o
  -3   1  11          6.42        -11.23        17.31 o
  -2   1  11        618.78        538.31        70.41 o
  -1   1  11        279.40        277.99        24.14 o
   0   1  11       2314.57       2443.44        81.47 o
   1   1  11        329.75        316.83        31.30 o
   2   1  11          2.14         11.10        13.45 o
   3   1  11         36.78         28.07        15.55 o
   4   1  11        253.37        279.01        35.72 o
  -7   2  11         47.97         21.77        44.47 o
  -6   2  11        104.57         85.61        35.12 o
  -5   2  11        851.13        876.27        80.21 o
  -4   2  11         85.49         90.59        31.57 o
  -3   2  11       1769.83       1767.83       113.20 o
  -2   2  11        368.99        321.27        32.08 o
  -1   2  11        337.59        321.77        35.26 o
   0   2  11       1117.11       1113.88       106.15 o
   1   2  11        264.42        271.62        27.15 o
   2   2  11        111.89        133.56        21.37 o
   3   2  11       1293.81       1517.10        75.72 o
   4   2  11          2.76         25.22        16.80 o
  -7   3  11        236.88        261.16        55.15 o
  -6   3  11       1002.48       1006.70        90.37 o
  -5   3  11        470.59        369.19       106.67 o
  -4   3  11          9.36          1.00        20.07 o
  -3   3  11        128.96        142.40        27.22 o
  -2   3  11       1151.25       1221.34        61.55 o
  -1   3  11        134.56        140.98        24.33 o
   0   3  11       1417.54       1465.53       105.17 o
   1   3  11         82.83         80.56        22.17 o
   2   3  11        167.28        150.51        33.74 o
   3   3  11        107.86         91.75        35.42 o
   4   3  11        675.94        839.29        72.02 o
  -7   4  11         11.81         58.43        40.69 o
  -6   4  11        179.44        162.67        42.89 o
  -5   4  11       1283.73       1370.93       103.93 o
  -4   4  11       1113.89       1239.08        96.07 o
  -3   4  11       2228.87       2375.54       129.57 o
  -2   4  11        351.51        391.56        33.89 o
  -1   4  11        154.49        168.84        24.85 o
   0   4  11        359.90        350.22        35.59 o
   1   4  11        930.79        816.83        96.46 o
   2   4  11        450.63        512.38        63.19 o
   3   4  11       1140.65       1381.86       110.36 o
   4   4  11         25.85         38.10        27.27 o
  -7   5  11        176.81        178.82        47.00 o
  -6   5  11       1268.89       1063.93        96.05 o
  -5   5  11        702.40        818.60        79.05 o
  -4   5  11         19.35         -7.37        19.49 o
  -3   5  11        317.15        342.43        33.52 o
  -2   5  11       1440.65       1587.14        77.12 o
  -1   5  11        302.07        325.03        42.92 o
   0   5  11       1134.39       1124.89        80.49 o
   1   5  11        152.73        201.55        43.74 o
   2   5  11          7.56         13.11        21.13 o
   3   5  11        319.08        371.87        60.70 o
  -6   6  11        290.16        297.53        54.56 o
  -5   6  11       1586.04       1587.15       116.69 o
  -4   6  11       1582.53       1617.92        95.58 o
  -3   6  11       1579.38       1679.35        78.78 o
  -2   6  11         45.93         45.02        18.00 o
  -1   6  11         58.72         65.73        19.56 o
   0   6  11         40.05         34.71        22.81 o
   1   6  11       2011.44       1046.24       240.73 o
   2   6  11        787.12        819.40        97.11 o
   3   6  11        301.18        307.90        59.51 o
  -6   7  11        444.13        428.96        60.40 o
  -5   7  11        346.92        420.70        59.23 o
  -4   7  11        152.08        123.22        30.33 o
  -3   7  11        389.36        436.66        40.24 o
  -2   7  11       1442.65       1491.82        79.01 o
  -1   7  11       1349.30       1336.35        76.04 o
   0   7  11       1007.55        630.86       144.32 o
   1   7  11        103.88        135.37        61.33 o
   2   7  11         53.63         85.69        36.85 o
   3   7  11        211.85        169.46        86.16 o
  -6   8  11         20.72        -11.10        25.95 o
  -5   8  11        591.92        585.34        69.95 o
  -4   8  11        412.59        468.19        52.78 o
  -3   8  11        854.63        889.85        56.69 o
  -2   8  11        869.23       1043.12        63.66 o
  -1   8  11          7.22         26.54        25.86 o
   0   8  11        206.07        251.67        47.94 o
   1   8  11        731.42        820.73       201.55 o
   2   8  11        313.80        331.26        83.20 o
  -5   9  11        210.73        143.40        76.10 o
  -4   9  11         48.65         66.38        31.85 o
  -3   9  11         31.92         20.98        27.55 o
  -2   9  11        944.15       1025.75        82.09 o
  -1   9  11       1811.28       2126.20       264.52 o
   0   9  11        212.07        159.34        48.64 o
   1   9  11        218.48        219.17        57.06 o
   2   9  11         13.10         41.05        29.33 o
  -5  10  11        252.24        336.16        77.54 o
  -4  10  11        662.03        650.89        51.40 o
  -3  10  11        127.94        101.91        35.76 o
  -2  10  11        486.95        561.64       124.09 o
  -1  10  11         25.71         11.35        43.05 o
   0  10  11         16.15         25.42        28.05 o
   1  10  11         50.65         83.91        32.68 o
  -4  11  11         49.30         62.63        32.05 o
  -3  11  11        114.60        125.03        35.99 o
  -2  11  11         93.51         78.79        36.59 o
  -1  11  11        804.34        846.73        93.18 o
   0  11  11         29.99         14.79        30.54 o
   1  11  11        418.87        333.50        78.02 o
  -3  12  11         13.74         11.59        33.96 o
  -2  12  11        248.34        285.30        53.09 o
  -1  12  11          0.55          4.08        32.05 o
   0  12  11          8.14         18.94        61.71 o
  -6   0  12        176.25        138.80        55.89 o
  -4   0  12        283.33        222.93        64.12 o
  -2   0  12       4391.55       5127.04       357.47 o
   0   0  12         87.62        171.35        33.44 o
   2   0  12        335.86        270.11        40.79 o
  -7   1  12        178.68        197.63        52.41 o
  -6   1  12         29.26         38.91        27.34 o
  -5   1  12       1158.12       1167.66       100.33 o
  -4   1  12         45.87         11.28        39.42 o
  -3   1  12        397.42        475.78        58.15 o
  -2   1  12        208.85        153.04        42.50 o
  -1   1  12       1260.39       1281.32        72.41 o
   0   1  12        198.88        224.36        25.28 o
   1   1  12       1946.91       2093.56        82.66 o
   2   1  12         16.47         18.09        14.25 o
   3   1  12        151.76        112.22        28.86 o
  -7   2  12         21.86         47.14        31.64 o
  -6   2  12         95.78         54.84        30.92 o
  -5   2  12         21.45         -5.19        21.84 o
  -4   2  12        287.84        243.04        46.43 o
  -3   2  12         96.77         63.26        35.22 o
  -2   2  12       1969.51       2231.03       163.85 o
  -1   2  12         38.02          5.40        15.97 o
   0   2  12        202.45        219.70        24.90 o
   1   2  12        222.40        266.22        28.85 o
   2   2  12        585.44        575.32        55.00 o
   3   2  12         11.94         21.20        17.86 o
  -6   3  12        180.41        236.59        54.04 o
  -5   3  12       1232.05       1236.14       100.37 o
  -4   3  12        112.46        119.76        36.32 o
  -3   3  12         81.97         91.28        31.84 o
  -2   3  12        488.11        434.05        54.58 o
  -1   3  12        127.20        107.56        22.82 o
   0   3  12        592.15        604.22        47.39 o
   1   3  12       1870.28       1930.81       227.95 o
   2   3  12          0.91         16.19        23.80 o
   3   3  12         34.36         54.09        25.98 o
  -6   4  12        119.77        108.17        38.30 o
  -5   4  12         38.75         34.52        40.43 o
  -4   4  12       1101.82       1002.29        86.92 o
  -3   4  12         19.16         16.85        23.36 o
  -2   4  12        635.71        721.99        66.66 o
  -1   4  12        264.49        229.95        30.70 o
   0   4  12        191.34        191.38        31.16 o
   1   4  12         49.84         40.10        28.37 o
   2   4  12        675.79        856.25        88.69 o
   3   4  12         96.45         83.67        39.43 o
  -6   5  12       1000.23        989.06        94.65 o
  -5   5  12       1233.66       1272.43       105.67 o
  -4   5  12        251.20        263.66        47.18 o
  -3   5  12        184.55        169.10        41.35 o
  -2   5  12        434.57        427.08        39.15 o
  -1   5  12       1010.42       1103.20        67.70 o
   0   5  12        413.21        336.93        51.63 o
   1   5  12       1090.25        570.71       119.41 o
   2   5  12        266.84        201.13        88.55 o
   3   5  12         24.20         15.41        28.63 o
  -6   6  12          0.45        -11.10        28.10 o
  -5   6  12         16.43        -17.03        21.96 o
  -4   6  12        578.62        683.85        72.24 o
  -3   6  12        140.95        175.31        49.60 o
  -2   6  12        891.44        936.30        59.21 o
  -1   6  12        127.84        111.91        23.08 o
   0   6  12          5.82         -4.49        21.90 o
   1   6  12         44.90         20.71        51.25 o
   2   6  12        311.18        399.45        68.49 o
  -6   7  12        559.89        605.71       103.02 o
  -5   7  12        645.62        686.56        76.88 o
  -4   7  12        293.85        334.12        56.20 o
  -3   7  12          4.13        -17.47        17.47 o
  -2   7  12         85.91         54.51        20.88 o
  -1   7  12       1134.68       1461.32       204.92 o
   0   7  12        879.19        913.21        83.73 o
   1   7  12         61.16         44.21        51.84 o
   2   7  12        181.15         99.25        54.44 o
  -5   8  12          1.68         21.41        38.23 o
  -4   8  12        360.27        430.31        56.64 o
  -3   8  12        947.35        988.84        79.74 o
  -2   8  12        440.13        551.14       112.21 o
  -1   8  12        504.64        508.38        78.64 o
   0   8  12         30.59         47.49        41.99 o
   1   8  12         25.52         10.19        28.24 o
   2   8  12         83.67         32.90        32.68 o
  -5   9  12        128.57         84.16        36.30 o
  -4   9  12        631.82        674.97        68.84 o
  -3   9  12         15.50         52.24        51.72 o
  -2   9  12          0.42         14.29        29.56 o
  -1   9  12        169.58        192.65        50.02 o
   0   9  12        779.22        917.70        89.98 o
   1   9  12         29.34         28.81        34.25 o
  -4  10  12        295.73        333.58        75.74 o
  -3  10  12        747.51        852.40        73.85 o
  -2  10  12         11.27         18.71        26.48 o
  -1  10  12        540.42        614.05        98.94 o
   0  10  12         62.72         25.29        74.52 o
  -3  11  12         67.68         30.83        71.67 o
  -2  11  12         35.44         -3.77        29.07 o
  -1  11  12         20.55         19.77        31.03 o
  -5   0  13        340.49        422.66        83.52 o
  -3   0  13        681.05        644.15        94.46 o
  -1   0  13       3325.48       3255.27       251.44 o
   1   0  13        119.94        143.69        36.18 o
  -6   1  13         99.56         63.51        35.56 o
  -5   1  13          0.91        -16.72        21.19 o
  -4   1  13       2536.22       2622.90       160.18 o
  -3   1  13         55.46         66.01        27.41 o
  -2   1  13        542.24        636.22        66.64 o
  -1   1  13         15.65         13.83        23.63 o
   0   1  13        724.30        817.36       100.64 o
   1   1  13         21.72         -7.06        20.97 o
   2   1  13       1063.37       1237.49       133.78 o
  -6   2  13          2.06         -4.78        24.85 o
  -5   2  13         95.52         36.45        27.17 o
  -4   2  13         16.73         24.91        24.27 o
  -3   2  13        872.88        814.96        76.47 o
  -2   2  13        208.47        251.48        47.67 o
  -1   2  13       2230.35       2342.32       142.00 o
   0   2  13         60.73         37.03        19.98 o
   1   2  13        236.48        233.92        37.61 o
   2   2  13          0.02         -1.24        19.87 o
  -6   3  13        222.18        268.98        53.12 o
  -5   3  13         19.60         -1.24        24.74 o
  -4   3  13        866.63        950.94       103.86 o
  -3   3  13          1.82          7.18        17.85 o
  -2   3  13        141.51        181.35        39.01 o
  -1   3  13        122.36        183.06        42.40 o
   0   3  13        387.50        405.24        41.59 o
   1   3  13          4.38         57.48        59.36 o
   2   3  13       1111.35       1312.42       171.22 o
  -6   4  13         11.37         -3.89        24.82 o
  -5   4  13         62.18         52.73        39.84 o
  -4   4  13        280.45        257.04        70.98 o
  -3   4  13        191.50        243.66        90.32 o
  -2   4  13        125.56        127.58        37.77 o
  -1   4  13       1134.70       1211.46       105.81 o
   0   4  13         38.39         44.14        21.73 o
   1   4  13        274.96        367.81        97.61 o
   2   4  13          0.31         27.78        31.28 o
  -5   5  13         25.86         28.76        26.92 o
  -4   5  13        498.31        421.12        64.39 o
  -3   5  13         13.03         16.08        24.44 o
  -2   5  13         35.91         33.96        25.64 o
  -1   5  13         20.32         21.16        16.62 o
   0   5  13        276.21        228.64        66.04 o
   1   5  13        321.61        300.25        56.57 o
   2   5  13        374.79        456.30        70.85 o
  -5   6  13        285.86        248.26        61.90 o
  -4   6  13        185.05        196.84        56.51 o
  -3   6  13        176.70        149.15        43.13 o
  -2   6  13        181.46        202.49        43.62 o
  -1   6  13        346.52        398.43        68.63 o
   0   6  13        242.04        278.34        54.89 o
   1   6  13         27.53          2.85        27.51 o
  -5   7  13        147.27        149.47        53.76 o
  -4   7  13        182.85        283.96       111.00 o
  -3   7  13        621.47        613.85        75.09 o
  -2   7  13         10.90        -48.70        72.51 o
  -1   7  13         28.11         46.59        30.79 o
   0   7  13        333.74        351.30        59.11 o
   1   7  13        263.83        331.89        67.62 o
  -4   8  13          0.16         13.10        28.38 o
  -3   8  13        263.96        410.55       112.26 o
  -2   8  13        790.88        867.15       133.04 o
  -1   8  13         18.39         25.14        23.61 o
   0   8  13        229.24        327.97        80.11 o
  -3   9  13        746.66        815.30       115.81 o
  -2   9  13          0.76         35.06        60.44 o
  -1   9  13          8.97         21.37        49.86 o
  -4   0  14        625.38        642.76       102.48 o
  -2   0  14        804.46        852.14       114.05 o
   0   0  14       1269.49       1362.34       154.27 o
  -5   1  14        363.26        227.66        50.39 o
  -4   1  14          0.02         26.20        25.40 o
  -3   1  14       2506.43       2438.79       187.90 o
  -2   1  14          0.68         24.76        25.04 o
  -1   1  14        128.41        144.70        41.97 o
   0   1  14          0.06         16.45        32.14 o
   1   1  14        221.77        183.52        48.67 o
  -5   2  14          2.18          6.97        24.32 o
  -4   2  14        247.49        244.33        63.25 o
  -3   2  14          7.42        -21.44        21.44 o
  -2   2  14        315.96        342.74        57.34 o
  -1   2  14          4.73         26.89        31.67 o
   0   2  14       1286.12       1448.84       110.63 o
   1   2  14          1.43         22.85        64.47 o
  -5   3  14        403.01        410.58        85.58 o
  -4   3  14         10.67         50.43        28.68 o
  -3   3  14       1291.15       1234.47       109.78 o
  -2   3  14         61.15         19.90        29.97 o
  -1   3  14        603.19        617.85        95.72 o
   0   3  14         62.66         32.54        30.60 o
   1   3  14        287.86        277.80        56.74 o
  -5   4  14         24.36         33.79        30.44 o
  -4   4  14         53.89         69.05        31.69 o
  -3   4  14          1.68          6.08        32.12 o
  -2   4  14        120.25        109.48        46.41 o
  -1   4  14         42.14         15.44        83.63 o
   0   4  14        671.67        925.68       166.45 o
   1   4  14        110.92         75.04        67.94 o
  -4   5  14         71.44         10.34        48.58 o
  -3   5  14        216.20        288.92        70.39 o
  -2   5  14        161.01        203.58        46.40 o
  -1   5  14        258.82        228.62        92.72 o
   0   5  14        163.96        178.54       104.24 o
  -4   6  14         68.14         89.15        35.80 o
  -3   6  14         36.58         35.07        28.66 o
  -2   6  14        172.30        173.71        84.52 o
  -1   6  14        149.44        163.21        94.17 o
   0   6  14        208.35        267.28        58.20 o
  -3   7  14        160.03        146.46        48.12 o
  -2   7  14        380.69        389.85       112.80 o
  -1   7  14         18.78         10.69        76.60 o
  -3   0  15         97.87        141.90        54.65 o
  -1   0  15        329.79        396.66        83.46 o
  -4   1  15        180.69        181.23        46.72 o
  -3   1  15         22.27         54.32        28.02 o
  -2   1  15       1102.67       1348.66       120.80 o
  -1   1  15          0.62         -0.95        22.23 o
   0   1  15        223.75        308.99        59.06 o
  -4   2  15         94.19        104.71        38.84 o
  -3   2  15        270.06        240.11        57.45 o
  -2   2  15         32.91         83.34        33.88 o
  -1   2  15        134.82        112.17        35.09 o
  -4   3  15         69.84         86.98        36.88 o
  -3   3  15          3.40         29.39        25.43 o
  -2   3  15        588.80        629.94        71.27 o
  -1   3  15         29.05         64.02        29.13 o
  -3   4  15        328.25        339.93       101.80 o
  -2   4  15        185.23        246.49        48.46 o
  -1   4  15         43.60         77.91        69.64 o
                                                
